# Supplementary material for: Expression of expanded GGC repeats within NOTCH2NLC causes cardiac dysfunction in mouse models
Source: Cell Biosci. 2023 Aug 29;13:157. doi: 10.1186/s13578-023-01111-6 (PMC10466825; doi:10.1186/s13578-023-01111-6)
Supplement: Supplementary file 2 — Additional file 2: Table S1. The DEGs identified in the EIIa-tg mice and Myh6-tg mice. [file 13578_2023_1111_MOESM2_ESM.xlsx]

## Sheet: DEGs in E2a
#ID	gene_name	E2aCtl1_FPKM	E2aCtl1_count	E2aCtl2_FPKM	E2aCtl2_count	E2aCtl3_FPKM	E2aCtl3_count	E2aTg1_FPKM	E2aTg1_count	E2aTg2_FPKM	E2aTg2_count	E2aTg3_FPKM	E2aTg3_count	E2a_DESeq2_FDR	E2a_DESeq2_log2FC	E2a_DESeq2_(FDR_0.01_FC_2)_regulated
ENSMUSG00000029467	Atp2a2	2206.25	520454	1747.59	361256	2063.74	429036	997.433	185579	1687.91	397886	724.29	152636	0.000544698	-1.04939	down
ENSMUSG00000026208	Des	464.716	72580	474.152	59791	522.717	66556	1088.22	136174	844.885	132481	1562.69	197400	2.96716e-07	1.04861	up
ENSMUSG00000024803	Ankrd1	439.663	40026	336.155	24709	335.837	24925	1499.16	109349	577.827	52813	1411.41	103925	8.44932e-06	1.43942	up
ENSMUSG00000025465	Echs1	239.2	19210	215.721	13988	258.147	16902	119.866	7713	178.517	14394	99.1553	6441	0.000108287	-1.02338	down
ENSMUSG00000031782	Coq9	208.428	19212	185.189	13784	206.351	15508	102.582	7582	146.253	13540	81.6087	6081	5.64327e-05	-1.04036	down
ENSMUSG00000030747	Dgat2	190.504	22224	133.863	12610	175.542	16697	78.3187	7312	111.423	13048	68.744	6486	1.38001e-05	-1.13966	down
ENSMUSG00000038239	Hrc	186.391	23128	162.633	16304	197.252	19984	73.7	7335	127.873	15932	60.9752	6128	4.48583e-05	-1.23494	down
ENSMUSG00000004951	Hspb1	185.918	8663	279.115	10586	201.666	7719	1070.05	40211	620.859	29262	1773.6	67340	9.04756e-13	2.16889	up
ENSMUSG00000015090	Ptgds	183.546	7791	235.27	8070	236.04	8212	564.957	19099	625.764	26739	549.522	18793	4.50922e-15	1.21869	up
ENSMUSG00000038393	Txnip	176.589	25498	102.062	11897	101.389	11933	637.605	73761	343.644	49807	514.154	60136	1.76084e-09	1.7713	up
ENSMUSG00000057666	Gapdh	165.291	10842	104.333	5518	68.7681	3680	59.4549	3129	57.1749	3757	71.824	3815	0.0007266	-1.05003	down
ENSMUSG00000026202	Tuba4a	151.192	22094	173.691	20542	222.032	26476	90.7274	9653	137.143	19846	88.2685	10394	9.01975e-05	-1.02337	down
ENSMUSG00000030357	Fkbp4	150.099	17109	135.602	12501	147.17	13684	61.0373	5593	98.9029	11345	56.5152	5226	4.61496e-06	-1.17807	down
ENSMUSG00000069516	Lyz2	148.683	10093	242.963	13316	143.204	7925	378.183	20568	403.385	27490	526.445	28902	4.3342e-07	1.10005	up
ENSMUSG00000015837	Sqstm1	147.216	16457	169.494	15309	142.001	12954	544.44	48938	349.022	39535	618.316	56461	3.25704e-15	1.52908	up
ENSMUSG00000031972	Acta1	141.337	10534	175.73	10577	177.426	10786	46.5987	2785	118.759	8892	104.731	6310	0.000893527	-1.06505	down
ENSMUSG00000021200	Asb2	134.184	18040	105.359	11725	150.342	16545	61.772	6604	103.664	13660	53.0191	5699	0.000449262	-1.05282	down
ENSMUSG00000018566	Slc2a4	128.011	16557	100.31	10487	146.589	15492	55.1103	5705	98.2813	12781	54.4723	5698	0.000606388	-1.03637	down
ENSMUSG00000001334	Fndc5	121.314	17289	103.298	11886	117.885	13697	50.6005	5778	94.245	13485	48.2626	5564	0.000816024	-1.00673	down
ENSMUSG00000036564	Ndrg4	113.889	17242	97.7676	11958	117.517	14364	43.9666	5381	83.6951	12931	49.4311	6033	0.000201128	-1.06029	down
ENSMUSG00000030218	Mgp	112.622	3585	202.361	5200	168.319	4367	444.471	11334	299.545	9571	542.478	13964	1.55159e-06	1.2164	up
ENSMUSG00000033044	Dhrs7c	104.46	5970	101.949	4705	120.912	5634	46.3925	2125	86.7699	4979	45.1752	2089	0.000428013	-1.05437	down
ENSMUSG00000038403	Hfe2	92.7776	9705	88.1309	7444	90.2174	7694	47.8843	4014	64.1738	6740	40.7129	3445	5.97763e-06	-1.00929	down
ENSMUSG00000027332	Ivd	88.7512	16778	71.4753	10910	83.7672	12910	34.5288	5230	61.4463	11662	32.4585	4963	0.000155699	-1.10758	down
ENSMUSG00000018339	Gpx3	77.0318	6334	107.008	7104	72.4754	4825	358.116	21773	167.849	13718	318.495	19824	2.34739e-08	1.44122	up
ENSMUSG00000025221	Kcnip2	74.0043	8951	62.1221	6076	92.0525	9056	38.6929	3761	49.8458	6079	24.3357	2329	0.000149969	-1.19496	down
ENSMUSG00000023224	Serping1	68.6196	6258	82.7904	6097	64.1698	4771	194.933	14243	120.3	11014	240.339	17726	5.16036e-07	1.16195	up
ENSMUSG00000006219	Fblim1	67.5563	10513	61.1266	7722	73.4579	9349	28.6103	3593	46.3118	7206	28.7201	3643	2.80881e-06	-1.14853	down
ENSMUSG00000049134	Nrap	66.5809	18127	74.7361	16553	64.6816	14437	179.448	40132	116.317	31765	220.962	49495	1.22311e-07	1.13849	up
ENSMUSG00000004748	Mtfp1	66.2085	4819	65.6947	3861	73.6226	4369	30.1865	1761	48.8858	3572	22.8318	1344	9.11418e-05	-1.18648	down
ENSMUSG00000023904	Hcfc1r1	64.2424	2989	99.7228	3697	83.332	3004	209.106	7623	138.548	6626	287.879	10401	1.2187e-06	1.1634	up
ENSMUSG00000025351	Cd63	63.3215	3477	92.6377	4105	69.9352	3130	233.984	10288	120.117	6617	222.727	9888	8.44932e-06	1.15763	up
ENSMUSG00000022018	Rgcc	61.1878	2898	59.0708	2259	52.1645	2014	233.052	8842	106.759	5076	217.879	8345	3.36728e-08	1.48976	up
ENSMUSG00000029864	Gstk1	56.2865	2700	50.8235	1969	60.7428	2377	23.2023	893	45.2804	2181	21.6347	840	0.00101071	-1.0742	down
ENSMUSG00000031765	Mt1	56.0532	1624	65.6387	1535	64.2721	1498	313.927	7280	113.684	3344	241.36	5724	1.1136e-07	1.66425	up
ENSMUSG00000032786	Alas1	54.6092	9110	70.284	7122	64.6087	9201	23.764	3319	43.6722	7533	25.6106	3543	0.000199072	-1.04852	down
ENSMUSG00000022594	Lynx1	47.5749	9844	39.6056	6634	42.4073	7166	21.4689	3570	29.667	6181	20.1204	3377	2.19083e-06	-1.04683	down
ENSMUSG00000036181	Hist1h1c	46.2651	3723	47.3163	3074	40.8312	2679	177.113	11419	85.6607	6920	169.325	11020	6.08701e-09	1.48227	up
ENSMUSG00000029499	Pxmp2	46.1165	2477	38.128	1652	49.9819	2188	15.3204	660	26.1587	1411	12.9141	561	1.68529e-06	-1.48121	down
ENSMUSG00000015112	Slc25a13	44.2255	7011	38.3639	4919	48.6114	6280	14.3314	1849	30.4301	4838	15.5045	1999	4.09041e-05	-1.29685	down
ENSMUSG00000021996	Esd	43.8929	3524	56.457	4030	48.1931	3180	131.387	9268	95.5801	9087	209.503	13130	5.61432e-11	1.3684	up
ENSMUSG00000044086	Lmod3	40.833	4666	33.2159	3064	47.2576	4402	15.6221	1430	23.4413	2689	17.1676	1587	4.88924e-08	-1.29966	down
ENSMUSG00000062210	Tnfaip8	39.614	3526	38.3255	2860	44.0724	3261	18.5823	1421	27.6451	2591	18.0222	1338	5.37834e-06	-1.06331	down
ENSMUSG00000023094	Msrb2	38.972	2405	36.3199	1809	38.3468	1929	17.8402	882	30.4361	1886	15.0568	752	0.000826058	-1.01945	down
ENSMUSG00000021270	Hsp90aa1	38.3983	6499	40.1719	5489	28.4872	3931	81.4892	11007	67.1325	11384	128.726	17544	1.15678e-06	1.15899	up
ENSMUSG00000021913	Ogdhl	37.1651	7137	20.1204	3120	25.6323	4013	12.4099	1910	15.8261	3052	8.97094	1394	2.45903e-05	-1.34424	down
ENSMUSG00000090150	Acad11	35	6216	31.6223	4536	33.9697	4920	16.1991	2304	25.0662	4471	14.311	2053	6.91448e-05	-1.03744	down
ENSMUSG00000034295	Fhod3	34.8883	9734	29.1895	6544	35.7825	8139	15.6139	3491	24.5992	6891	14.7804	3336	6.06692e-05	-1.0427	down
ENSMUSG00000023092	Fhl1	34.8489	4167	56.6999	5455	40.2133	3967	233.39	22023	126.594	14994	345.474	33631	4.39093e-13	2.20402	up
ENSMUSG00000000628	Hk2	33.8211	9618	24.1244	5539	34.9562	8104	11.9249	2717	21.5488	6152	13.2176	3040	5.28171e-05	-1.18125	down
ENSMUSG00000038776	Ephx1	32.7499	2937	49.3438	3569	39.1537	2867	108.94	7823	94.4839	8503	140.738	10209	5.84972e-13	1.30929	up
ENSMUSG00000021313	Ryr2	32.5651	27352	26.4298	17990	32.4989	21970	13.1866	8825	23.6755	19852	13.6732	9119	0.000197569	-1.04837	down
ENSMUSG00000019997	Ctgf	31.4368	3853	42.5881	4211	31.863	3140	162.519	16092	93.9172	11614	219.795	21938	2.34854e-14	1.97996	up
ENSMUSG00000025911	Adhfe1	31.314	4221	20.248	2548	27.996	3414	9.85282	1276	15.6184	2487	6.87197	929	3.37526e-05	-1.32717	down
ENSMUSG00000026365	Cfh	31.2519	6858	40.5362	7266	33.1697	6069	94.7567	16685	62.4029	13700	126.153	22750	1.59002e-07	1.22095	up
ENSMUSG00000032263	Bckdhb	30.8512	2348	27.9367	1713	33.969	2104	10.0189	610	23.1111	1763	9.49135	585	0.000481598	-1.2954	down
ENSMUSG00000002781	Tmem143	30.4845	3774	27.1581	2715	30.7263	3129	14.2126	1414	21.699	2546	11.0522	1122	2.78599e-05	-1.12777	down
ENSMUSG00000061758	Akr1b10	30.1354	2047	24.8869	1359	29.3889	1623	10.8539	597	21.2638	1445	14.5637	803	0.000262153	-1.03756	down
ENSMUSG00000028737	Aldh4a1	29.6797	5178	24.1717	3405	30.6574	4360	11.2691	1576	21.6307	3789	12.3669	1745	0.000267967	-1.08467	down
ENSMUSG00000022748	Cmss1	28.4006	1632	34.1087	1597	34.0959	1614	13.6075	624	27.8357	1609	13.5258	619	0.0031053	-1.00059	down
ENSMUSG00000046727	Cystm1	27.8814	1183	40.1436	1372	29.7847	1031	85.2605	2910	67.9355	2890	127.248	4360	1.09555e-08	1.31871	up
ENSMUSG00000038084	Opa1	27.0039	8329	20.6705	5270	24.699	6259	11.6816	2986	16.7697	5315	12.2643	3031	8.44932e-06	-1.00862	down
ENSMUSG00000041650	Pcca	26.5198	3546	21.8134	2355	24.0327	2619	10.9339	1171	16.5564	2223	10.1397	1097	1.00363e-05	-1.12723	down
ENSMUSG00000026672	Optn	25.3292	3356	14.2411	1530	22.5824	2430	11.1301	1174	10.6961	1443	7.34896	795	2.07282e-05	-1.2745	down
ENSMUSG00000003809	Gcdh	25.1379	2782	20.9555	1874	24.0343	2162	10.2596	910	17.8838	1997	9.56128	854	0.000338727	-1.07206	down
ENSMUSG00000039376	Synpo2l	24.9277	4960	34.1444	5468	28.6029	4619	87.8879	13716	60.6116	11967	108.761	18266	1.8675e-10	1.36681	up
ENSMUSG00000041736	Tspo	24.7646	1068	35.1933	1228	25.4157	895	56.1508	1942	51.4791	2224	89.4459	3124	1.90786e-05	1.00354	up
ENSMUSG00000006715	Gmnn	24.3064	1158	24.7485	959	28.6838	1130	12.0808	470	18.6482	911	9.64193	368	0.000318859	-1.1121	down
ENSMUSG00000032563	Mrpl3	24.0275	4557	28.1469	3271	25.8741	3677	8.89873	1387	15.4157	2712	8.85496	1284	2.47611e-07	-1.30567	down
ENSMUSG00000021646	Mccc2	23.8165	2608	19.7268	1738	23.1704	2068	7.6227	669	14.9408	1643	8.40735	745	1.97008e-05	-1.28799	down
ENSMUSG00000058672	Tubb2a	23.8018	1977	36.3415	2437	22.1626	1501	60.8095	4046	57.8947	4827	125.47	8428	6.35424e-06	1.36059	up
ENSMUSG00000022442	Ttll1	23.2663	2473	21.4222	1837	29.0624	2519	12.9034	1099	17.6036	1879	9.77382	840	0.000215054	-1.05217	down
ENSMUSG00000023921	Mut	22.5029	4245	19.1028	2901	23.6623	3653	9.81753	1489	14.2714	2709	9.0369	1381	2.18701e-06	-1.16049	down
ENSMUSG00000022665	Ccdc80	21.4469	4218	26.6603	4267	19.1151	3080	55.0929	8636	39.1041	7907	76.8996	12911	9.13868e-07	1.17626	up
ENSMUSG00000022951	Rcan1	21.2718	2523	29.2704	2774	22.017	2141	66.4484	6088	43.5014	5073	75.8489	7010	1.0757e-07	1.11468	up
ENSMUSG00000008540	Mgst1	21.2266	1278	24.827	1191	12.5643	617	60.0745	2894	29.7419	1786	50.2911	2416	0.00107667	1.0622	up
ENSMUSG00000042834	Nrep	21.0949	2379	27.7475	2515	21.3722	1966	8.58154	769	16.9518	1918	11.2493	1044	8.14598e-05	-1.10475	down
ENSMUSG00000004035	Gstm7	20.8136	1460	22.832	1266	23.4887	1335	9.20439	511	17.1774	1207	8.68667	500	0.000419084	-1.09967	down
ENSMUSG00000017493	Igfbp4	20.6954	4090	31.6696	5053	24.4141	3933	61.2909	9704	43.2149	8574	90.8607	14522	8.13446e-06	1.14363	up
ENSMUSG00000070348	Ccnd1	20.2748	3912	22.5094	3506	21.2545	3343	5.17288	800	13.623	2639	7.8465	1225	1.3209e-05	-1.44427	down
ENSMUSG00000029581	Fscn1	20.0672	2769	24.7663	2759	17.8649	2010	10.0207	1108	14.0067	1941	10.8142	1207	9.84647e-07	-1.02861	down
ENSMUSG00000001983	Taco1	19.8279	1415	17.8058	1026	17.4962	1018	8.07522	462	11.9417	856	7.56284	437	2.74632e-06	-1.18071	down
ENSMUSG00000003873	Bax	19.3303	940	25.276	1017	16.9506	669	45.177	1815	34.4726	1712	62.4823	2531	2.85132e-05	1.03181	up
ENSMUSG00000075307	Klhl41	19.2415	2510	24.1208	2541	23.6125	2512	62.8847	6573	41.4802	5433	91.4227	9646	7.6571e-08	1.33838	up
ENSMUSG00000056228	Cars2	19.1012	1773	18.496	1372	19.6792	1490	7.06658	541	13.9778	1300	7.27318	548	0.000132093	-1.17912	down
ENSMUSG00000019864	Rtn4ip1	18.8857	2904	18.0295	2239	20.2362	2537	8.88957	1088	14.8393	2270	7.80135	971	0.000268209	-1.04506	down
ENSMUSG00000061816	Myl1	18.8432	831	48.1139	1663	24.0316	823	162.46	5397	150.905	6330	312.907	10611	1.10417e-05	2.54906	up
ENSMUSG00000033685	Ucp2	18.6344	3813	27.6328	4553	18.6521	3125	66.5657	10876	38.9657	7996	70.8182	11727	2.96716e-07	1.24442	up
ENSMUSG00000024011	Pi16	17.9117	3565	25.412	4084	16.121	2570	37.0867	6010	32.2266	6478	70.834	11557	0.000355337	1.05341	up
ENSMUSG00000020423	Btg2	17.7279	2509	22.1466	2530	14.1291	1630	63.0963	7153	25.4704	3618	65.1178	7452	7.89292e-05	1.30644	up
ENSMUSG00000025283	Sat1	17.4682	965	25.6066	1090	14.2292	710	40.7639	1969	32.1593	1746	64.1276	2786	5.89544e-05	1.05998	up
ENSMUSG00000023905	Tnfrsf12a	17.3205	874	25.8393	1053	16.0661	665	107.137	4332	50.7069	2577	142.852	5848	3.72134e-11	2.13877	up
ENSMUSG00000000340	Dbt	17.1094	2914	11.8385	1628	15.3964	2138	7.19414	982	9.27702	1586	7.70071	1061	2.35272e-06	-1.07081	down
ENSMUSG00000044338	Aplnr	16.6726	3181	21.4898	3311	20.1668	3137	2.76573	423	8.62779	1653	3.21563	497	0.00101339	-2.16233	down
ENSMUSG00000079017	Ifi27l2a	16.4737	394	48.4203	934	19.1849	374	62.3588	1194	52.6556	1263	91.2496	1763	0.00582482	1.11021	up
ENSMUSG00000093989	Rnasek	16.3594	525	21.655	556	18.9634	494	49.8817	1271	46.223	1477	40.3914	1057	6.84464e-09	1.08024	up
ENSMUSG00000029469	Ift81	16.3513	2485	12.3687	1520	14.8745	1841	5.96115	727	9.75447	1489	4.84809	596	5.30997e-05	-1.26346	down
ENSMUSG00000021185	Dglucy	16.1769	2714	12.5262	1691	16.7513	2199	5.28544	602	10.6393	1701	7.09743	887	6.27487e-05	-1.27272	down
ENSMUSG00000046603	Tcaim	16.0917	2480	11.0701	1406	15.5848	1999	5.76885	727	9.29209	1468	5.4262	691	3.0162e-05	-1.23595	down
ENSMUSG00000042642	Flad1	16.0396	2336	12.6464	1452	16.375	1931	6.32432	741	10.5284	1536	6.28159	730	7.38423e-05	-1.13884	down
ENSMUSG00000020458	Rtn4	15.9787	3154	23.6782	4214	15.03	2765	62.3117	11384	38.5758	8946	90.357	16802	1.9782e-09	1.69671	up
ENSMUSG00000007659	Bcl2l1	15.8847	2012	16.0445	1661	11.0063	1142	39.1841	3970	25.085	3177	36.1675	3774	8.81287e-06	1.0282	up
ENSMUSG00000030681	Mvp	15.6489	2290	19.1859	2267	15.55	1856	41.7369	4893	28.177	4135	49.3313	5839	3.48721e-07	1.0415	up
ENSMUSG00000039670	Oxld1	15.4504	649	17.8877	606	17.4643	595	7.07109	239	12.5274	529	6.33334	214	0.000528655	-1.13817	down
ENSMUSG00000086784	Isoc2a	15.0383	1741	13.5535	1267	15.7791	1489	6.35644	590	8.69374	1011	5.84293	547	3.06e-08	-1.27035	down
ENSMUSG00000039063	Echdc3	14.9731	1430	13.1481	1014	13.5891	1058	5.91006	453	9.30163	892	3.77886	292	0.000190603	-1.30624	down
ENSMUSG00000031790	Mmp15	14.6044	3869	12.9432	2768	16.2393	3507	6.77471	1438	9.75154	2594	5.77554	1238	7.15986e-06	-1.1552	down
ENSMUSG00000039910	Cited2	14.5612	1489	12.297	1017	15.8552	1322	39.1452	3265	30.3416	3121	43.8786	3877	1.50556e-10	1.24782	up
ENSMUSG00000026107	Nabp1	14.3653	2793	13.0554	1909	12.3666	1899	7.42579	1025	9.35942	1715	6.73837	959	4.79446e-06	-1.0291	down
ENSMUSG00000046034	Otulin	13.8462	1063	14.8376	922	13.4198	841	45.6222	2809	33.4685	2560	70.1587	4297	7.89998e-12	1.60165	up
ENSMUSG00000038642	Ctss	13.3147	932	25.5552	1444	11.6226	663	51.6188	2891	36.5415	2565	76.8153	4343	4.47933e-06	1.51038	up
ENSMUSG00000030979	Uros	13.29	1176	13.4617	948	12.782	904	5.46427	382	9.84946	839	5.05682	320	0.000241381	-1.1912	down
ENSMUSG00000036390	Gadd45a	13.2033	833	12.2681	625	11.1844	576	4.4394	225	7.58961	481	4.82114	246	3.81958e-06	-1.3021	down
ENSMUSG00000020459	Mtif2	13.189	1695	11.8038	1184	12.7329	1333	5.72925	610	8.4919	1063	5.42949	594	1.85694e-06	-1.09486	down
ENSMUSG00000028108	Ecm1	12.933	1229	22.121	1709	15.547	1225	31.1463	2398	32.2807	3104	57.4122	4467	0.000115706	1.05834	up
ENSMUSG00000068699	Flnc	12.8077	5906	15.7575	5886	14.5855	5483	41.1457	15201	25.55	11828	57.3248	21378	1.20945e-07	1.31285	up
ENSMUSG00000022797	Tfrc	12.3126	3107	13.6245	2774	22.797	4688	5.25612	1063	10.863	2752	9.40086	1912	0.000765509	-1.12954	down
ENSMUSG00000070803	Cited4	11.9202	768	15.3557	799	18.6724	981	6.82982	353	9.83046	636	6.54523	342	2.97937e-05	-1.16284	down
ENSMUSG00000020331	Hcn2	11.9012	1962	8.68062	1155	10.1704	1367	2.95375	390	6.09996	1010	2.7527	367	1.04264e-05	-1.55982	down
ENSMUSG00000037826	Ppm1k	11.8676	3404	9.76598	2262	12.951	3028	5.83267	1341	7.77592	2239	4.50486	1035	3.74381e-05	-1.11868	down
ENSMUSG00000071342	Lsmem1	11.7853	950	10.5005	709	10.8102	751	3.95408	261	6.459	487	3.12951	227	2.53765e-08	-1.51181	down
ENSMUSG00000002274	Metrn	11.4991	802	12.4762	700	13.323	752	4.59898	259	10.4792	660	4.37824	245	0.000830614	-1.18549	down
ENSMUSG00000037411	Serpine1	11.3223	1759	14.7983	1856	8.03373	1018	33.0793	4117	21.9191	3418	38.3806	4822	1.65227e-06	1.25371	up
ENSMUSG00000040631	Dok4	11.3012	1473	14.5759	1564	11.6622	1253	5.68686	593	8.18731	1083	5.42233	585	1.74418e-06	-1.13686	down
ENSMUSG00000027244	Atg13	11.1327	2060	12.0473	1801	11.2966	1712	32.7926	4866	21.2732	3943	38.5153	5761	2.92562e-09	1.21783	up
ENSMUSG00000027022	Xirp2	10.9807	6785	13.9204	6945	10.8787	5480	39.094	19354	23.3512	14486	59.6126	29791	1.65298e-08	1.5595	up
ENSMUSG00000031147	Magix	10.8686	753	9.68485	542	10.4016	587	5.36528	298	6.45787	449	5.72453	321	3.12816e-07	-1.00969	down
ENSMUSG00000026249	Serpine2	10.8287	1235	12.7306	1172	10.1262	942	36.6776	3350	20.4494	2341	51.401	4739	1.99453e-07	1.47666	up
ENSMUSG00000001627	Ifrd1	10.7224	1831	11.5769	1610	9.14936	1278	30.5864	4185	17.1296	2962	38.8523	5413	2.593e-06	1.25451	up
ENSMUSG00000038240	Pdss2	10.7097	1178	10.4637	931	11.8778	1068	5.20002	467	7.93326	865	5.22561	469	2.44462e-05	-1.03011	down
ENSMUSG00000024164	C3	10.7006	2835	11.8409	2533	8.31424	1796	65.2928	13859	32.4301	8626	77.8041	16671	5.17912e-17	2.30099	up
ENSMUSG00000040213	Kyat3	10.6906	1254	7.40989	909	9.76202	1321	3.18594	390	8.04858	962	4.68113	513	0.000288151	-1.131	down
ENSMUSG00000043415	Otud1	10.5983	1549	14.8051	1747	11.7898	1404	41.6129	4871	25.9061	3800	54.4499	6433	7.86905e-10	1.50978	up
ENSMUSG00000039763	Dnajc28	10.4211	1842	8.732	1225	9.88142	1443	4.73571	660	7.28824	1272	3.49963	492	0.000473382	-1.10397	down
ENSMUSG00000031762	Mt2	10.3958	274	12.0509	257	10.8766	234	166.892	3517	40.4489	1067	132.72	2824	9.59115e-07	3.14398	up
ENSMUSG00000038193	Hand2	10.2631	1245	14.1763	1388	10.2539	1014	27.1271	2636	23.8133	2900	29.4032	2884	3.5296e-10	1.02151	up
ENSMUSG00000028251	Tstd3	10.2346	839	10.2669	679	10.1469	678	4.80541	316	6.68999	551	5.331	354	6.45974e-07	-1.04929	down
ENSMUSG00000020264	Slc36a2	10.1568	1273	7.12235	721	8.72911	892	2.53497	255	5.70968	719	2.54333	258	0.000155699	-1.44765	down
ENSMUSG00000027111	Itga6	9.93447	2169	9.4347	1661	8.22184	1460	3.41912	604	7.09317	1554	4.22793	746	0.000366637	-1.08147	down
ENSMUSG00000043122	A530016L24Rik	9.90574	1171	10.9795	1033	9.83085	975	5.02146	491	6.11974	762	3.6569	326	1.68858e-05	-1.2121	down
ENSMUSG00000005054	Cstb	9.90009	308	18.4172	463	10.6736	271	31.3241	781	22.1783	693	41.6968	1049	0.000467216	1.09261	up
ENSMUSG00000029575	Mmab	9.73837	1509	8.3396	1034	10.6581	1335	3.06743	382	6.57772	1007	3.18583	381	9.9135e-05	-1.36009	down
ENSMUSG00000022474	Pmm1	9.5355	634	10.3922	554	9.67741	528	24.5815	1302	17.3102	1130	28.8121	1540	5.9271e-07	1.03881	up
ENSMUSG00000000317	Bcl6b	9.51406	1652	11.3787	1596	10.2661	1454	4.39116	611	7.02428	1225	5.06919	712	1.56735e-06	-1.10011	down
ENSMUSG00000035849	Krt222	9.50478	1496	6.61431	847	8.97729	1156	3.77845	472	5.779	909	4.22928	534	7.56616e-05	-1.07131	down
ENSMUSG00000028919	Arhgef19	9.35179	1362	7.56833	976	9.60329	1221	3.63846	473	4.75255	747	3.86501	527	2.47187e-10	-1.2267	down
ENSMUSG00000022617	Chkb	9.30279	783	9.69852	646	10.22	686	27.8264	1894	15.2191	1255	30.7018	2080	1.74232e-05	1.14458	up
ENSMUSG00000052837	Junb	9.15394	855	12.5056	943	9.80906	747	45.8802	3430	21.0142	1969	43.6294	3293	1.0439e-08	1.61349	up
ENSMUSG00000019945	Cabcoco1	9.04789	588	10.1614	533	10.9129	579	5.11184	263	7.44484	487	3.90854	205	0.000839451	-1.04964	down
ENSMUSG00000030630	Fah	9.04237	740	6.08302	402	5.80302	387	1.85829	122	4.37799	360	2.30568	153	0.000259641	-1.47424	down
ENSMUSG00000040170	Fmo2	9.01091	1872	5.93081	1004	6.69166	1142	21.1793	3559	11.0086	2318	17.8266	3016	0.000480515	1.0085	up
ENSMUSG00000003476	Crhr2	8.83041	1196	7.20622	785	9.52333	1008	3.64102	401	5.98225	821	2.56483	265	0.000875417	-1.22249	down
ENSMUSG00000026784	Pdss1	8.8201	741	8.09288	548	9.10361	618	4.71887	318	4.86972	409	3.3603	228	1.65227e-06	-1.18679	down
ENSMUSG00000003526	Prodh	8.80744	1010	5.22778	480	9.39874	885	3.53564	326	5.25138	601	3.4782	321	0.000731346	-1.13216	down
ENSMUSG00000060981	Hist1h4h	8.7828	213	14.1995	278	8.99199	178	33.1169	644	22.4488	547	29.4154	577	6.27691e-06	1.22563	up
ENSMUSG00000041801	Phlda3	8.43803	625	19.1437	1145	10.794	652	47.6671	2827	36.2162	2692	76.7221	4593	6.72783e-09	1.86773	up
ENSMUSG00000029591	Ung	8.29394	854	6.30858	544	10.1472	862	2.80443	235	4.35999	482	1.66325	145	5.56333e-05	-1.61323	down
ENSMUSG00000049038	Mterf2	8.18979	659	8.6914	568	10.2603	670	3.42013	222	6.92402	555	3.77815	243	0.000815419	-1.12712	down
ENSMUSG00000037010	Apln	8.18157	1329	8.64409	1134	8.19828	1086	0.472588	62	2.47806	405	0.637394	84	0.000866723	-2.95773	down
ENSMUSG00000078202	Nrarp	8.1309	1083	11.1699	1202	8.88032	965	3.19604	342	6.67375	893	3.28925	355	0.000205258	-1.26586	down
ENSMUSG00000020268	Lyrm7	8.10595	717	5.93628	475	8.535	601	3.73449	261	5.25859	464	3.31486	233	0.000105964	-1.10838	down
ENSMUSG00000026628	Atf3	8.07521	827	7.8487	649	4.50373	376	31.813	2604	12.4158	1275	38.8154	3209	0.0027875	1.80765	up
ENSMUSG00000038801	Scgb1c1	8.05225	189	12.1029	230	8.4471	162	2.53255	48	5.01489	119	4.88267	93	0.000281528	-1.38008	down
ENSMUSG00000056708	Ier5	8.03018	1357	11.6014	1583	10.1159	1394	27.9918	3790	13.9783	2372	29.3782	4016	0.000165545	1.06271	up
ENSMUSG00000010080	Epn3	8.01102	1605	6.67861	1081	5.56244	909	2.4642	396	5.07108	1020	3.37308	547	0.000645803	-1.07913	down
ENSMUSG00000018927	Ccl6	7.88028	586	12.376	743	7.80137	473	41.0554	2444	25.4133	1896	52.7449	3169	3.17122e-12	1.88664	up
ENSMUSG00000030095	Tmem43	7.80237	1169	11.4567	1386	7.92585	968	26.9824	3238	17.8884	2690	39.2995	4760	1.12594e-07	1.42581	up
ENSMUSG00000054203	Ifi205	7.77591	647	5.55762	374	2.7283	186	33.7295	2249	11.107	928	23.5365	1584	0.00802835	1.88526	up
ENSMUSG00000056737	Capg	7.74991	534	14.2239	756	8.93134	490	25.4928	1387	18.787	1289	34.0094	1905	1.69443e-05	1.17838	up
ENSMUSG00000031111	Igsf1	7.74038	1060	6.64648	740	3.93498	443	1.91734	209	3.51116	486	1.8833	207	6.25606e-05	-1.50935	down
ENSMUSG00000046345	Smco1	7.71633	562	8.66338	509	11.0071	653	3.22823	189	6.59747	482	2.54011	150	0.0013059	-1.31263	down
ENSMUSG00000005413	Hmox1	7.67009	621	10.0909	660	6.26674	414	35.0758	2275	23.7038	1926	45.7711	2996	1.55857e-14	1.91882	up
ENSMUSG00000039115	Itga9	7.65304	2772	7.24493	2119	7.28001	2150	2.36554	688	4.53782	1649	3.2842	962	2.96716e-07	-1.30975	down
ENSMUSG00000018774	Cd68	7.58435	482	12.0869	620	9.72131	503	31.767	1615	21.0514	1342	49.5999	2546	6.22962e-08	1.59372	up
ENSMUSG00000030579	Tyrobp	7.47704	219	13.7406	334	10.7953	259	23.3699	548	20.7299	608	34.9798	826	0.000243404	1.08667	up
ENSMUSG00000042895	Abra	7.44897	1145	10.8729	1349	6.21883	779	53.6694	6608	32.2004	4968	66.7973	8302	3.94207e-20	2.43782	up
ENSMUSG00000022995	Enah	7.28913	2854	8.74606	3164	7.97774	1167	23.3461	8161	17.4983	7160	31.7921	11623	0.00062894	1.74993	up
ENSMUSG00000023809	Rps6ka2	7.26182	2010	6.60963	1476	6.9465	1576	3.51458	775	5.18011	1446	3.08176	696	0.000111801	-1.00165	down
ENSMUSG00000060703	Cd302	7.18297	499	10.2916	575	8.37327	476	21.2779	1192	12.3393	861	26.1418	1464	0.000377313	1.009	up
ENSMUSG00000071637	Cebpd	7.11845	1376	5.97325	932	4.91502	775	19.0922	2956	12.6082	2446	19.5486	3055	6.67718e-09	1.3047	up
ENSMUSG00000040435	Ppp1r15a	7.08525	858	7.13419	728	7.95955	787	29.7034	2869	15.0175	1850	35.2621	3485	3.15771e-09	1.6266	up
ENSMUSG00000024501	Dpysl3	6.90486	1904	10.8227	2471	7.98893	1843	18.2424	4133	14.3091	3998	27.8345	6349	6.27487e-05	1.03181	up
ENSMUSG00000023067	Cdkn1a	6.86104	669	20.349	1612	6.78085	521	135.417	10669	73.859	7206	225.653	17885	9.48156e-06	3.49394	up
ENSMUSG00000039137	Whrn	6.74893	1389	5.57746	901	6.83518	1086	2.38261	397	4.91678	1016	2.41817	406	0.00119085	-1.11303	down
ENSMUSG00000050592	Fam78a	6.69113	1321	6.83382	1077	7.57586	1224	2.99579	490	3.98433	779	3.08643	517	5.61432e-11	-1.22368	down
ENSMUSG00000060063	Alox5ap	6.66613	431	9.53918	497	6.45395	340	17.4673	904	14.8363	962	21.9834	1148	1.00493e-06	1.06553	up
ENSMUSG00000028445	Enho	6.49909	426	5.035	267	5.65849	302	3.29391	173	3.82227	252	2.24697	119	0.00121377	-1.05839	down
ENSMUSG00000025902	Sox17	6.47583	875	9.19428	858	4.79225	591	19.6914	1888	15.1298	1585	19.6236	1776	3.27622e-06	1.0107	up
ENSMUSG00000049588	Ccdc69	6.42979	458	5.89449	343	6.70853	395	1.71701	100	3.62055	259	2.54529	148	6.60524e-06	-1.45834	down
ENSMUSG00000024440	Pcdh12	6.39999	1006	6.84651	875	7.35625	928	1.5908	192	4.06092	611	1.71584	208	7.24178e-06	-1.7162	down
ENSMUSG00000024869	Gm49405	6.30739	1271	6.32556	1029	10.6949	1756	2.52544	408	4.85279	982	3.97739	648	0.000166172	-1.23131	down
ENSMUSG00000047635	2810006K23Rik	6.24556	541	6.76889	474	7.26785	513	2.673	187	5.34257	464	3.39217	238	0.00152617	-1.00826	down
ENSMUSG00000025934	Gsta3	6.16095	424	6.50789	369	5.37691	304	17.8601	943	13.5536	934	20.4613	1173	5.04448e-11	1.30209	up
ENSMUSG00000031636	Pdlim3	6.10369	503	12.3846	826	5.47221	368	51.2485	3388	29.9846	2477	94.6996	6286	4.01814e-05	2.66545	up
ENSMUSG00000003477	Inmt	5.96851	332	3.11194	140	5.17735	235	24.4138	1087	6.86334	383	15.1113	679	0.00155036	1.4901	up
ENSMUSG00000033624	Pdpr	5.87746	1498	3.34902	689	4.35939	903	2.48135	507	2.57686	657	1.9538	404	8.31005e-05	-1.14775	down
ENSMUSG00000029659	Medag	5.86514	894	8.41566	1035	5.64349	701	14.2151	1735	11.1056	1699	20.5879	2537	5.99786e-05	1.00302	up
ENSMUSG00000047658	Gal3st3	5.6756	709	5.24191	529	6.44498	657	2.84952	286	3.31978	417	2.25523	228	1.2359e-06	-1.22475	down
ENSMUSG00000029223	Uchl1	5.61746	342	9.55042	469	6.8923	342	21.8076	1061	15.4836	944	37.1678	1825	1.27681e-06	1.54571	up
ENSMUSG00000053192	Mllt11	5.52362	548	7.97433	639	4.68015	379	17.1639	1360	12.8964	1282	24.2455	1938	2.86114e-07	1.37346	up
ENSMUSG00000024210	Ip6k3	5.49155	654	3.23203	311	4.90491	476	1.25156	120	2.14506	257	0.523055	51	0.000106631	-1.96068	down
ENSMUSG00000020363	Gfpt2	5.48932	835	6.50046	798	5.06785	629	18.6552	2272	9.80082	1496	25.5717	3144	1.49956e-06	1.45172	up
ENSMUSG00000021265	Slc25a29	5.47456	558	2.38452	197	4.42793	368	1.21496	100	2.34376	240	1.18972	99	0.000590134	-1.55596	down
ENSMUSG00000032802	Srxn1	5.45988	792	9.78677	1147	5.02436	595	28.9779	3368	25.2068	3671	36.5403	4287	1.6863e-15	1.97283	up
ENSMUSG00000054659	Pm20d2	5.31638	397	2.84557	172	3.76717	230	1.72595	104	1.8619	140	1.12855	69	0.000123709	-1.52147	down
ENSMUSG00000053886	Sh2d4a	5.25263	737	4.21695	478	4.63687	530	2.51595	283	2.4864	350	2.62162	298	4.88689e-08	-1.08525	down
ENSMUSG00000042115	Klhdc8a	5.17109	1139	4.94165	879	4.63056	832	0.782038	138	1.72144	381	0.580787	104	5.28961e-10	-2.42056	down
ENSMUSG00000019732	Calr3	5.13687	398	6.34155	410	4.70193	296	19.7257	1255	11.8048	927	19.482	1210	2.84689e-09	1.45627	up
ENSMUSG00000021508	Cxcl14	5.13633	485	4.04693	308	3.22998	249	14.5331	1089	7.93267	741	11.5356	880	3.78312e-05	1.24137	up
ENSMUSG00000035944	Ttc38	5.12937	992	3.30145	516	5.49872	867	1.89712	294	3.0991	602	2.33685	366	0.000357565	-1.12038	down
ENSMUSG00000021579	Lrrc14b	5.05436	719	2.44565	281	4.01945	466	0.799054	91	1.27714	183	0.421464	49	2.86114e-07	-2.37807	down
ENSMUSG00000055172	C1ra	5.0282	774	8.64981	1074	6.55607	822	15.4318	1902	11.3289	1749	21.0735	2621	7.19781e-05	1.04299	up
ENSMUSG00000043085	Tmem82	5.02432	710	3.78259	415	5.57114	601	2.91403	304	2.5364	354	2.19953	229	2.83263e-05	-1.14171	down
ENSMUSG00000026675	Hsd17b7	4.9299	1167	3.94112	756	3.9306	755	1.80516	329	3.29207	771	1.98218	382	0.0005781	-1.06058	down
ENSMUSG00000060882	Kcnd2	4.81982	1281	3.38186	726	4.75857	1031	1.81197	386	3.69018	985	1.49665	322	0.007376	-1.06583	down
ENSMUSG00000025225	Nfkb2	4.78889	771	7.53901	984	5.85184	768	13.8172	1755	12.5526	1991	17.2536	2254	1.15527e-07	1.05481	up
ENSMUSG00000048371	Pdp2	4.73082	1389	2.62137	622	3.85024	922	1.03311	244	2.13053	628	0.793888	189	7.32548e-05	-1.67853	down
ENSMUSG00000002910	Arrdc2	4.70751	572	2.53092	249	2.23726	222	10.1297	987	5.69842	695	10.0656	989	0.000847773	1.23396	up
ENSMUSG00000026536	Ifi211	4.6834	432	4.65223	346	3.02226	227	15.6596	1156	7.67798	710	13.8682	1033	1.03886e-05	1.38898	up
ENSMUSG00000051439	Cd14	4.60727	374	5.19852	341	4.28675	284	14.1244	918	10.118	824	16.5008	1083	3.48437e-10	1.3284	up
ENSMUSG00000031023	Akip1	4.56625	243	6.18854	265	6.00803	257	15.7587	669	12.2924	653	17.9232	764	3.16256e-09	1.25977	up
ENSMUSG00000069792	Wfdc17	4.50878	124	5.08701	113	4.54216	102	12.8148	283	9.54458	264	10.0057	223	0.000314569	1.00798	up
ENSMUSG00000051855	Mest	4.42518	587	6.99532	751	4.86868	527	0.653824	73	2.34636	313	1.36459	152	1.25728e-06	-2.04392	down
ENSMUSG00000046480	Scn4b	4.41302	1134	3.19925	664	2.77255	581	0.59454	123	1.19449	309	0.282017	59	0.000866723	-2.48512	down
ENSMUSG00000000682	Cd52	4.40085	117	9.10373	195	5.07742	110	14.7024	313	12.921	344	19.7714	424	0.000622093	1.16206	up
ENSMUSG00000041798	Gck	4.39772	534	2.17328	210	4.00308	389	0.426372	48	1.84652	226	0.59611	67	0.000361686	-1.96881	down
ENSMUSG00000027875	Hmgcs2	4.3799	744	5.61089	769	3.96235	549	40.8989	5561	7.86722	1341	23.8861	3273	0.00457874	2.1869	up
ENSMUSG00000054477	Kcnn2	4.30326	671	3.70765	462	4.95659	669	1.68609	206	3.33373	420	1.97359	216	1.5462e-05	-1.3153	down
ENSMUSG00000071573	Rnls	4.2963	348	3.80471	249	3.7221	250	1.61159	105	2.77176	225	2.22353	148	0.000723038	-1.02912	down
ENSMUSG00000023439	Gnb3	4.26202	406	3.45678	266	4.57305	355	0.838411	64	1.3181	127	0.513437	40	2.02311e-09	-2.36453	down
ENSMUSG00000004730	Adgre1	4.15805	693	6.09971	820	3.43994	469	8.5694	1144	9.94011	1646	14.003	1872	5.58323e-05	1.04127	up
ENSMUSG00000025491	Ifitm1	4.13927	160	4.41607	136	5.3485	166	22.1769	684	7.57049	291	11.4806	357	0.00121266	1.38462	up
ENSMUSG00000068854	Hist2h2be	4.08673	553	3.43959	376	4.1521	458	1.69343	184	2.46634	335	1.98262	217	1.3209e-05	-1.11658	down
ENSMUSG00000087006	Gm13889	4.02863	288	6.27754	345	4.05442	237	25.3181	1382	19.7672	1271	38.2801	2101	5.14038e-18	2.27081	up
ENSMUSG00000017713	Tha1	4.02827	368	3.61451	267	4.43046	330	1.90631	140	2.67232	245	1.62839	121	0.000262153	-1.13783	down
ENSMUSG00000062382	Ftl1-ps1	3.97779	193	6.2978	247	6.1599	243	15.2842	593	9.35562	455	19.0933	748	0.000124163	1.20939	up
ENSMUSG00000029417	Cxcl9	3.95629	590	4.93438	594	3.50175	426	2.03521	243	2.40197	360	1.75028	211	1.9641e-06	-1.17951	down
ENSMUSG00000027316	Gfra4	3.94926	274	2.41948	142	4.37503	263	1.54827	92	2.46807	183	1.48157	88	0.00705701	-1.11525	down
ENSMUSG00000035606	Ky	3.92339	1182	3.01413	733	3.54281	870	0.979418	237	1.95672	592	1.02908	251	1.68029e-06	-1.582	down
ENSMUSG00000045136	Tubb2b	3.90389	440	5.43843	495	3.83299	352	12.0416	1086	12.7803	1445	27.5448	2508	8.45014e-09	1.77751	up
ENSMUSG00000074622	Mafb	3.87748	673	5.09852	715	3.3729	477	8.69474	1209	8.49863	1481	12.5163	1756	6.08414e-07	1.06816	up
ENSMUSG00000053646	Plxnb1	3.84461	1702	2.65638	957	3.50295	1274	1.04443	374	1.74152	780	1.09035	394	6.78602e-08	-1.55033	down
ENSMUSG00000002032	Tmem25	3.7606	496	3.68257	377	3.8709	460	1.37052	162	2.42088	343	1.3886	163	0.000115723	-1.21451	down
ENSMUSG00000026656	Fcgr2b	3.63462	480	5.46835	562	3.74843	420	12.7965	1386	8.8611	1167	15.7499	1719	1.40014e-08	1.37029	up
ENSMUSG00000030683	Sez6l2	3.59496	674	4.67139	680	3.31852	506	0.769463	118	2.1764	415	0.875445	138	4.72692e-05	-1.7116	down
ENSMUSG00000073878	Gm13304	3.5806	155	2.35687	83	5.68677	201	13.7327	476	8.66443	376	9.18232	321	0.00252258	1.23973	up
ENSMUSG00000019122	Ccl9	3.48963	542	5.04194	632	2.15032	272	14.5474	1808	9.06348	1411	18.3798	2305	6.22962e-08	1.77529	up
ENSMUSG00000018740	Slc25a35	3.47424	589	4.24634	591	3.95739	530	0.709487	97	2.62864	452	2.11559	312	0.00567445	-1.23323	down
ENSMUSG00000040747	Cd53	3.40221	306	5.17532	376	3.85862	283	8.63373	622	8.47399	765	13.1944	959	8.93131e-06	1.08645	up
ENSMUSG00000071335	Mfsd4b3	3.37548	312	2.7096	202	2.88046	217	0.932391	69	2.1033	195	0.763971	57	0.00284509	-1.40877	down
ENSMUSG00000036995	Asap3	3.34785	730	2.37098	418	2.78873	496	1.5599	273	1.66858	366	1.348	238	2.32032e-05	-1.08565	down
ENSMUSG00000090799	Klhl33	3.34451	828	2.6535	531	3.4487	624	0.859315	191	1.75178	489	0.975087	218	5.99786e-05	-1.3599	down
ENSMUSG00000020653	Klf11	3.30155	696	3.58246	610	2.97455	512	8.89456	1502	5.09018	1078	8.91757	1521	3.3715e-05	1.01464	up
ENSMUSG00000030323	Ift122	3.29653	726	4.11935	740	4.33645	750	1.19389	215	2.0699	461	1.89898	334	6.92645e-08	-1.35541	down
ENSMUSG00000006378	Gcat	3.29227	403	4.51959	447	5.58955	558	1.57583	155	3.57727	440	2.0097	199	0.00623101	-1.07731	down
ENSMUSG00000035673	Sbno2	3.28494	719	4.20807	717	3.30137	575	10.933	1874	6.96117	1498	12.1565	2102	6.67718e-09	1.27588	up
ENSMUSG00000066975	Cryba4	3.2362	132	3.30148	110	6.1694	207	0.171902	6	1.65752	69	0.844811	27	0.000660461	-2.42493	down
ENSMUSG00000032609	Klhdc8b	3.21889	335	4.26083	358	2.57185	292	8.89733	726	6.25147	660	11.6273	973	1.42801e-05	1.08126	up
ENSMUSG00000040794	C1qtnf4	3.19122	213	3.28189	177	3.6872	201	9.86692	527	6.08497	407	10.2765	554	1.39505e-05	1.16157	up
ENSMUSG00000001128	Cfp	3.18579	269	5.28064	360	2.83747	196	8.19538	555	8.51347	722	9.61225	657	0.000105991	1.0356	up
ENSMUSG00000030862	Cpxm2	3.18392	575	2.00393	292	1.11108	164	0.784478	97	1.36543	216	0.399247	55	0.00252596	-1.66434	down
ENSMUSG00000037366	Pafah2	3.14866	513	2.91451	387	3.06474	410	1.37924	182	2.14466	355	1.59887	213	0.000134166	-1.01067	down
ENSMUSG00000021457	Syk	3.14066	867	3.73604	835	2.88888	637	8.03444	1739	5.96029	1650	10.1096	2257	1.40101e-07	1.09805	up
ENSMUSG00000022096	Hr	3.13612	862	3.36862	745	3.54777	797	0.854586	198	2.17881	633	1.24465	292	0.000176943	-1.33599	down
ENSMUSG00000070583	Fv1	3.11019	222	2.70812	156	2.6439	154	0.788131	45	1.8961	136	1.04661	61	0.00188269	-1.35517	down
ENSMUSG00000046805	Mpeg1	3.07184	687	4.85044	876	2.88251	526	10.5267	1886	9.17942	2061	16.1925	2929	1.86988e-09	1.53327	up
ENSMUSG00000020623	Map2k6	3.02663	324	3.37431	291	3.26365	284	1.47529	127	2.05737	221	1.29026	112	7.01683e-05	-1.17423	down
ENSMUSG00000031548	Sfrp1	2.99115	675	4.14433	755	2.88284	530	6.93869	1254	6.78133	1536	12.8371	2342	8.30598e-06	1.20027	up
ENSMUSG00000022548	Apod	2.96192	236	3.25254	237	4.08685	274	26.0505	1774	8.21135	780	18.722	1400	1.74211e-10	2.2493	up
ENSMUSG00000026639	Lamb3	2.95058	741	3.21062	651	2.71442	556	1.29083	260	2.34786	592	1.06796	217	0.00203209	-1.08475	down
ENSMUSG00000022340	Sybu	2.92257	457	3.51633	474	2.81669	383	1.433	192	2.11998	333	1.36067	184	3.64174e-05	-1.09812	down
ENSMUSG00000049892	Rasd1	2.87058	239	2.16171	146	1.396	95	8.15583	543	3.71002	310	8.46759	570	0.000400557	1.44328	up
ENSMUSG00000073490	Ifi207	2.86925	507	2.44788	349	2.3916	345	8.29488	1174	4.22816	750	7.46309	1066	3.70035e-05	1.16912	up
ENSMUSG00000023913	Pla2g7	2.86349	305	3.93413	344	3.15459	279	11.9125	1033	7.84212	853	15.6957	1374	2.5479e-10	1.63577	up
ENSMUSG00000042622	Maff	2.83903	285	2.6321	215	2.38456	197	7.95399	641	5.8823	595	9.31306	756	1.51579e-09	1.34773	up
ENSMUSG00000021091	Serpina3n	2.83433	302	4.09957	353	2.00769	175	107.81	9196	22.9637	2455	128.256	11044	4.29313e-09	4.64413	up
ENSMUSG00000026971	Itgb6	2.8284	682	3.15181	628	2.75774	546	0.478249	92	1.32921	325	0.316452	64	0.00407445	-2.197	down
ENSMUSG00000112148	Lilrb4a	2.82034	202	2.79973	162	2.253	132	7.96942	445	4.43846	318	13.4163	769	0.000138767	1.4698	up
ENSMUSG00000026355	Mcm6	2.79719	439	4.9407	615	4.32308	550	6.96061	897	5.68412	942	12.3536	1872	0.00449936	1.01004	up
ENSMUSG00000024376	Epb41l4a	2.79211	555	2.47703	398	2.32652	377	1.33741	213	1.87442	374	1.01486	164	0.00132588	-1.02219	down
ENSMUSG00000007033	Hspa1l	2.72992	349	3.17537	327	1.95076	203	6.94415	710	5.36783	688	8.40768	868	1.9384e-06	1.19896	up
ENSMUSG00000027387	Zc3h8	2.72655	229	2.76809	188	3.13677	215	1.6205	109	1.5115	128	1.25611	86	5.06342e-05	-1.15838	down
ENSMUSG00000045795	Whamm	2.71375	421	2.56367	328	2.93433	375	7.38881	933	6.09045	967	9.9806	1274	2.47187e-10	1.31703	up
ENSMUSG00000042254	Cilp	2.71367	582	5.69406	985	3.08999	540	8.5672	1471	11.1944	2408	19.1237	3314	3.59564e-06	1.56018	up
ENSMUSG00000050014	Apol10b	2.64207	317	3.63261	352	2.5961	254	1.16976	113	2.0699	250	1.1752	114	0.000892319	-1.1724	down
ENSMUSG00000032492	Pth1r	2.60678	306	3.6218	337	2.73836	257	11.8103	1075	5.01016	587	10.9597	1016	1.33951e-05	1.41763	up
ENSMUSG00000074521	Gm14327	2.56713	193	2.21796	135	2.2193	136	1.31041	79	1.35243	102	0.789775	48	0.00174845	-1.20161	down
ENSMUSG00000001020	S100a4	2.56401	66	4.45632	93	3.41801	72	15.2657	315	6.55071	169	16.1609	336	8.94104e-05	1.66054	up
ENSMUSG00000040613	Apobec1	2.53534	232	3.08787	258	1.68701	148	6.38026	496	3.19285	321	7.6209	606	0.00695309	1.00055	up
ENSMUSG00000033024	Klra9	2.49871	157	1.43481	74	3.33717	167	0.754312	36	0.852703	54	1.52705	79	0.00449936	-1.43177	down
ENSMUSG00000028211	Trp53inp1	2.49824	697	2.50219	564	2.12923	484	7.17651	1603	4.58463	1283	7.65347	1726	1.25436e-08	1.24144	up
ENSMUSG00000060572	Mfap2	2.49638	139	3.9762	178	3.5784	162	6.9245	308	6.17582	344	11.9167	534	0.000709316	1.1099	up
ENSMUSG00000000290	Itgb2	2.47659	380	3.27072	405	2.28587	286	7.24696	891	6.21	956	10.0208	1242	1.3343e-09	1.34693	up
ENSMUSG00000024222	Fkbp5	2.4714	452	3.40274	503	2.04707	307	13.4061	1966	6.74806	1240	13.2406	1961	8.54779e-11	1.87842	up
ENSMUSG00000022346	Myc	2.44186	277	1.88324	156	1.39306	127	9.87572	948	4.71647	540	9.47676	821	5.20667e-08	1.91879	up
ENSMUSG00000028862	Map3k6	2.4284	543	2.19996	398	1.54103	281	7.29354	1307	4.18671	940	7.98344	1444	4.08725e-07	1.44985	up
ENSMUSG00000073489	Ifi204	2.41445	286	4.37425	419	1.87294	181	7.29365	693	5.18929	617	8.22641	788	0.00174845	1.06933	up
ENSMUSG00000020325	Fstl3	2.37916	240	3.39243	277	2.43928	201	8.58842	694	5.78253	586	16.3273	1332	2.04707e-06	1.68622	up
ENSMUSG00000032224	Fam81a	2.37508	454	2.47076	382	2.28059	356	0.415825	64	1.56719	301	0.569762	89	0.000967201	-1.64317	down
ENSMUSG00000074476	Spc24	2.37236	178	1.77642	105	3.0333	184	0.348437	21	1.54964	113	0.744781	46	0.00580544	-1.62797	down
ENSMUSG00000038463	Olfml2b	2.35927	377	4.24329	547	2.83387	369	3.96921	508	9.97793	1600	8.03177	1038	0.00589685	1.04044	up
ENSMUSG00000030110	Ret	2.35065	593	2.12454	435	1.95845	410	0.779961	176	1.55351	414	0.795526	182	0.000982427	-1.10957	down
ENSMUSG00000046070	Igfals	2.34859	318	2.27035	249	2.14727	238	1.23668	135	1.24866	170	0.720387	79	0.000183258	-1.25327	down
ENSMUSG00000021750	Fam107a	2.33646	403	1.99174	262	1.6746	222	5.78958	757	3.96774	647	6.62149	872	5.62268e-06	1.20667	up
ENSMUSG00000050896	Rtn4rl2	2.31146	156	3.38804	183	1.51195	83	8.33615	444	4.22696	284	7.79113	420	0.000923605	1.2927	up
ENSMUSG00000041773	Enc1	2.30195	563	2.82204	557	1.93848	387	7.57384	1483	4.19494	1030	7.30573	1444	2.63143e-06	1.23544	up
ENSMUSG00000049130	C5ar1	2.27046	298	3.00061	318	1.58894	170	6.18276	649	4.17956	550	7.83933	831	0.000112043	1.20533	up
ENSMUSG00000001027	Scn4a	2.24996	766	1.90206	523	1.82316	506	0.883569	241	1.56468	535	0.819613	226	0.00173203	-1.04865	down
ENSMUSG00000051067	Lingo3	2.24573	399	1.82505	262	3.1258	453	0.291071	42	1.19848	214	0.523561	76	0.000108588	-2.0074	down
ENSMUSG00000072640	Lyrm9	2.22765	914	2.15892	677	2.42014	760	1.08083	319	1.47261	602	0.792413	265	4.48583e-05	-1.19659	down
ENSMUSG00000047786	Lix1	2.22754	308	1.70885	191	1.98091	224	0.543084	70	1.32732	185	0.511264	67	0.00126985	-1.38397	down
ENSMUSG00000032062	2310030G06Rik	2.21024	144	2.30386	121	2.23724	119	7.2227	376	3.76488	246	6.26088	329	0.000350974	1.1497	up
ENSMUSG00000035279	Ssc5d	2.18872	491	3.13784	569	1.86873	342	4.30081	773	4.32375	974	9.22034	1673	0.000965599	1.1003	up
ENSMUSG00000044811	Cd300c2	2.15979	140	3.27271	168	1.67058	87	6.34487	318	3.4165	219	8.1136	414	0.00612353	1.10695	up
ENSMUSG00000024679	Ms4a6d	2.15663	158	3.1814	188	2.27765	136	10.3011	604	6.88037	506	13.358	790	1.50556e-10	1.80259	up
ENSMUSG00000032265	Tent5a	2.14636	626	2.19342	516	2.16648	515	5.78148	1323	4.08437	1195	7.56693	1783	6.22962e-08	1.20343	up
ENSMUSG00000057880	Abat	2.12371	508	1.54803	299	1.73479	339	0.31923	62	0.832612	200	0.667659	130	4.16433e-06	-1.76011	down
ENSMUSG00000032712	Resf1	2.1067	660	3.27729	817	1.55816	398	14.5217	3577	10.6039	3284	22.3372	5431	1.00223e-18	2.54148	up
ENSMUSG00000028521	Slc35d1	2.08267	456	2.92542	490	2.63166	447	6.52482	1088	4.41172	920	7.537	1269	4.26491e-06	1.05508	up
ENSMUSG00000034066	Farp2	2.07993	423	1.34441	218	1.96841	325	0.882755	140	0.860415	166	0.764619	118	8.46028e-06	-1.36464	down
ENSMUSG00000043811	Rtn4r	2.0685	207	3.61325	292	5.10385	416	0.386652	31	1.49963	151	0.851635	69	6.21144e-05	-2.14764	down
ENSMUSG00000026429	Ube2t	2.06513	119	2.62313	122	2.9575	139	0.979052	46	1.12831	66	0.713825	34	5.87088e-05	-1.58902	down
ENSMUSG00000063919	Srrm4	2.05718	714	1.42911	412	1.65729	488	0.928171	228	0.779099	301	0.609935	166	8.42574e-07	-1.39465	down
ENSMUSG00000030649	Anapc15	2.04574	269	4.73631	367	1.95736	226	11.8482	919	7.53976	820	11.164	1088	7.02169e-09	1.53339	up
ENSMUSG00000034641	Cd300ld	2.03057	278	3.52867	389	2.09764	234	5.43128	594	4.95142	679	7.93435	876	0.000189851	1.06255	up
ENSMUSG00000110206	Flt3l	2.01801	114	2.17439	99	2.61759	124	7.07065	334	4.00363	244	6.96602	289	0.000199552	1.19066	up
ENSMUSG00000032105	Pdzd3	2.00827	228	1.37208	126	2.2596	209	0.900097	82	1.15026	131	0.813236	75	0.00182348	-1.16592	down
ENSMUSG00000013584	Aldh1a2	2.00329	234	4.96695	469	3.50128	334	12.6326	1182	8.06818	946	16.901	1597	2.4179e-06	1.64914	up
ENSMUSG00000050335	Lgals3	1.99693	139	7.55537	423	2.23895	134	62.8862	3539	33.1226	2335	103.115	5868	1.16842e-06	3.88988	up
ENSMUSG00000101389	Ms4a4a	1.99552	87	1.90801	67	1.53196	54	4.07681	141	5.41783	235	6.51722	228	4.48583e-05	1.34782	up
ENSMUSG00000049037	Clec4a1	1.99146	161	2.86162	186	1.77513	117	4.70956	304	4.32698	350	7.44735	485	0.000311454	1.111	up
ENSMUSG00000024677	Ms4a6b	1.95148	277	3.64642	330	1.71206	168	4.75537	532	6.20787	766	8.58599	823	1.3209e-05	1.26206	up
ENSMUSG00000089809	Rasgef1b	1.94002	300	1.39249	174	2.36433	298	4.60025	570	4.33392	672	5.07228	632	3.26031e-05	1.09182	up
ENSMUSG00000023992	Trem2	1.92938	108	3.46068	157	1.77699	81	8.38842	373	6.40789	360	13.3644	599	1.07564e-06	1.76267	up
ENSMUSG00000037406	Htra4	1.92911	217	1.78467	163	1.93286	178	4.90402	442	5.05328	571	11.7311	1067	8.01887e-07	1.71331	up
ENSMUSG00000060639	Hist1h4i	1.92384	73	4.56697	139	2.39692	74	10.5426	317	5.72827	216	13.8288	420	0.000400557	1.55692	up
ENSMUSG00000005672	Kit	1.90372	515	2.36633	517	2.27216	500	0.720046	156	1.22484	333	0.977098	215	3.43809e-07	-1.34142	down
ENSMUSG00000026177	Slc11a1	1.89719	228	2.75341	266	1.74275	170	4.83894	463	3.89103	456	6.67453	643	0.000205748	1.05516	up
ENSMUSG00000037447	Arid5a	1.86311	405	3.19145	500	1.54659	308	6.37472	1073	5.00297	955	11.9087	1640	1.64835e-06	1.42004	up
ENSMUSG00000020926	Adam11	1.86031	490	1.89246	403	1.6058	345	1.1896	251	1.08689	288	0.68185	146	0.000745874	-1.03287	down
ENSMUSG00000044676	Zfp612	1.85157	465	1.74334	345	2.11894	434	0.789019	159	1.33221	336	0.863205	176	0.000319846	-1.10719	down
ENSMUSG00000028194	Ddah1	1.84998	360	1.41577	222	1.57875	250	0.51529	81	0.768981	150	0.401041	63	2.21608e-06	-1.6982	down
ENSMUSG00000044734	Serpinb1a	1.84554	183	3.29044	263	2.16093	175	6.33499	500	4.98841	496	10.1313	806	2.92088e-05	1.34758	up
ENSMUSG00000006014	Prg4	1.80233	379	1.53177	272	1.37023	247	26.8864	3303	5.89509	998	25.1115	3887	1.97506e-05	3.06387	up
ENSMUSG00000021223	Papln	1.79991	406	1.43565	262	1.96487	360	0.405126	74	1.21144	275	0.576658	106	0.00176315	-1.41506	down
ENSMUSG00000019235	Rps6kl1	1.79118	267	1.93768	234	1.71843	208	1.15715	137	1.21438	182	0.678247	82	0.00361301	-1.01349	down
ENSMUSG00000042129	Rassf4	1.76939	590	2.15021	579	1.76597	468	5.14254	1373	3.44451	1153	4.8135	1298	1.9916e-07	1.054	up
ENSMUSG00000024810	Il33	1.75939	231	3.02689	321	1.92349	207	8.87337	931	4.4748	591	11.5568	1224	1.43297e-06	1.68563	up
ENSMUSG00000079419	Ms4a6c	1.75624	167	3.24433	249	1.48167	115	4.69213	357	5.51414	526	7.68393	591	0.000230613	1.27444	up
ENSMUSG00000029762	Akr1b8	1.75223	123	4.29998	244	2.32469	133	7.79463	438	5.58034	393	8.96633	508	0.000830323	1.22912	up
ENSMUSG00000031824	6430548M08Rik	1.74518	499	2.04284	472	1.43015	335	5.06983	1161	3.98326	1141	7.47106	1725	2.88266e-09	1.45262	up
ENSMUSG00000045761	Togaram2	1.74484	278	1.41706	186	1.76766	230	0.255031	37	0.844158	140	0.642793	83	0.00018968	-1.64441	down
ENSMUSG00000039239	Tgfb2	1.72653	447	3.39028	723	2.14811	445	11.8418	2504	7.98592	2114	22.6712	4437	5.31318e-12	2.30047	up
ENSMUSG00000041889	Shisa4	1.72521	157	2.30168	169	1.29299	96	4.25819	311	3.21249	294	6.44886	475	0.000615715	1.18488	up
ENSMUSG00000037490	Slc2a12	1.72485	371	1.33552	232	1.85427	325	0.472667	82	1.23659	267	0.371426	65	0.00614696	-1.40373	down
ENSMUSG00000023349	Clec4n	1.70692	110	2.95879	152	1.62234	84	4.84736	243	5.09428	322	7.25277	369	0.000159942	1.23778	up
ENSMUSG00000042251	Pm20d1	1.69892	605	1.25424	361	1.61594	469	0.58101	166	1.07959	387	0.437588	126	0.00131167	-1.29566	down
ENSMUSG00000040152	Thbs1	1.69739	512	3.29626	803	1.18762	293	8.85063	2139	5.42798	1644	11.2254	2739	3.75747e-07	1.8524	up
ENSMUSG00000001739	Cldn15	1.69552	164	2.01068	155	1.41961	111	6.89811	529	2.53714	245	6.48548	502	0.000384137	1.42813	up
ENSMUSG00000047139	Cd24a	1.6933	159	1.87334	142	1.33488	102	4.706	354	4.2686	402	6.9818	529	2.35139e-08	1.49623	up
ENSMUSG00000021256	Vash1	1.68445	226	1.36945	149	1.16901	128	0.455905	49	0.740139	100	0.356072	39	0.000166172	-1.61556	down
ENSMUSG00000048065	Cyb5r2	1.67075	239	1.22489	142	1.44227	169	1.11283	128	0.6541	94	0.532892	62	0.0084815	-1.10504	down
ENSMUSG00000022637	Cblb	1.63802	521	1.76275	489	1.55728	249	3.51539	960	3.18979	874	3.73547	1026	0.000405462	1.02541	up
ENSMUSG00000024672	Ms4a7	1.60259	109	3.14034	167	2.58399	145	8.28391	426	7.09106	467	13.6674	679	7.92713e-08	1.69797	up
ENSMUSG00000026407	Cacna1s	1.59109	501	1.20358	306	1.19363	312	0.559791	145	0.543478	175	0.102497	28	0.00101739	-1.85816	down
ENSMUSG00000028017	Egf	1.58946	388	1.16753	232	1.42047	285	0.635039	126	0.952523	177	0.333603	68	0.0001165	-1.47318	down
ENSMUSG00000020120	Plek	1.53592	325	1.6018	274	1.60017	276	4.44939	755	3.25122	691	6.30677	1079	5.03449e-08	1.35403	up
ENSMUSG00000073418	C4b	1.53243	426	1.73408	389	1.32892	301	8.94191	1983	3.35904	936	7.66783	1721	6.50906e-09	1.91547	up
ENSMUSG00000030166	Rad52	1.5272	134	2.46181	174	2.11767	148	4.97501	349	3.73193	326	7.51695	526	0.000189851	1.20764	up
ENSMUSG00000037169	Mycn	1.52646	200	2.803	310	2.01994	226	0.42882	48	1.33772	175	0.757405	80	0.00110899	-1.5345	down
ENSMUSG00000031647	Mfap3l	1.52491	499	1.47823	388	1.66007	443	0.719536	189	1.05958	348	0.79219	210	5.08786e-05	-1.04001	down
ENSMUSG00000027004	Frzb	1.51215	246	3.57634	469	1.58237	210	4.65674	607	4.62925	755	9.97024	1310	0.00118078	1.33054	up
ENSMUSG00000028459	Cd72	1.50637	175	2.23824	171	1.34217	114	4.49041	408	3.97996	430	5.64805	550	4.85798e-08	1.41782	up
ENSMUSG00000035385	Ccl2	1.49903	63	4.93372	168	1.4854	51	13.0854	440	5.86595	247	10.3712	352	0.0013194	1.713	up
ENSMUSG00000024270	Slc39a6	1.49843	301	2.25428	365	1.53917	252	5.42207	871	3.94226	793	7.78287	1261	4.63718e-08	1.49232	up
ENSMUSG00000035275	Raver2	1.4652	302	1.24309	210	1.42716	240	0.7092	119	1.01244	208	0.616044	104	0.00198597	-1.00407	down
ENSMUSG00000078963	Hsbp1l1	1.44667	94	1.50642	79	2.229	118	0.525483	28	0.848588	55	0.738604	39	0.000893527	-1.47367	down
ENSMUSG00000074063	Osgin1	1.43518	149	1.61052	135	1.63842	139	5.77695	479	3.07639	320	6.51878	546	1.97002e-06	1.5031	up
ENSMUSG00000025889	Snca	1.43056	95	2.04997	108	1.07389	58	0.295544	16	0.983316	61	0.297387	16	0.00789479	-1.72535	down
ENSMUSG00000035352	Ccl12	1.42755	40	1.50427	34	1.92024	44	5.96795	133	3.79185	106	4.2826	96	0.00195804	1.32961	up
ENSMUSG00000040552	C3ar1	1.40694	313	2.11481	380	1.36967	248	4.49553	800	3.38858	756	7.00429	1258	1.64835e-06	1.40069	up
ENSMUSG00000021250	Fos	1.37885	150	2.84813	251	1.40795	125	9.71487	847	2.44385	267	7.5464	664	0.0013194	1.61579	up
ENSMUSG00000050071	Bex1	1.37804	62	3.01302	109	1.68851	62	3.41837	123	5.97328	267	7.12903	256	0.00466721	1.24642	up
ENSMUSG00000047878	A4galt	1.37506	149	1.63516	135	1.93273	161	5.08819	430	2.34305	244	4.48433	381	0.00280062	1.08265	up
ENSMUSG00000038168	P3h2	1.35773	230	2.26312	310	1.18807	165	9.73324	1321	6.63746	1129	17.3243	2373	2.03052e-14	2.59891	up
ENSMUSG00000041180	Hectd2	1.32454	320	2.39358	472	1.53182	305	4.16722	815	3.1108	763	5.13485	1014	0.000170185	1.05343	up
ENSMUSG00000047281	Sfn	1.3168	110	1.54419	104	1.3978	95	4.11642	275	2.59689	217	5.86722	395	9.9135e-05	1.3497	up
ENSMUSG00000000889	Dbh	1.3147	174	1.2571	134	1.68894	182	0.488133	52	0.905261	120	0.494319	53	0.00119091	-1.34745	down
ENSMUSG00000037016	Frem2	1.29006	822	1.23938	638	1.34996	701	0.379131	194	0.707033	453	0.377098	195	3.93366e-07	-1.58043	down
ENSMUSG00000042821	Snai1	1.28989	108	1.67246	113	1.11734	77	4.21722	283	2.0329	171	3.52025	239	0.00545253	1.06338	up
ENSMUSG00000053113	Socs3	1.25109	165	1.92273	205	1.23679	133	7.01187	740	3.44564	456	6.40392	682	6.60788e-08	1.73982	up
ENSMUSG00000035373	Ccl7	1.20764	50	3.06921	103	1.91856	65	14.0377	465	5.86913	244	6.87701	230	5.64327e-05	1.93976	up
ENSMUSG00000051341	Zfp52	1.20585	187	2.02646	260	1.93108	235	5.21872	630	2.59249	422	6.06786	782	0.000347658	1.24607	up
ENSMUSG00000032680	6820408C15Rik	1.1988	105	1.47622	104	2.11554	150	0.58378	41	0.816737	72	0.554479	39	0.000745874	-1.46439	down
ENSMUSG00000024640	Psat1	1.17576	159	1.57621	172	1.44822	160	4.95542	519	1.8266	248	6.19906	677	0.00096538	1.39566	up
ENSMUSG00000039131	Gipc2	1.1278	93	1.29523	87	1.52057	103	3.55718	235	1.90544	158	4.35498	290	0.00478839	1.09808	up
ENSMUSG00000053063	Clec12a	1.12762	146	2.39512	250	1.33204	141	3.9595	410	4.63703	601	6.3696	665	1.09234e-05	1.43345	up
ENSMUSG00000044364	Tmem74b	1.12762	84	1.14726	69	1.84591	112	0.396014	24	0.779253	58	0.260477	16	0.00494186	-1.67469	down
ENSMUSG00000112023	Lilr4b	1.12258	107	1.61481	78	1.36541	84	4.81728	339	2.5134	218	6.4342	472	3.14858e-06	1.77818	up
ENSMUSG00000055546	Timd4	1.11265	125	1.94394	176	1.27251	117	0.54105	49	0.91563	104	0.731295	67	0.00490126	-1.14719	down
ENSMUSG00000038147	Cd84	1.09146	161	1.00942	113	1.02259	130	4.21228	488	2.56459	405	5.44711	689	1.59114e-09	1.80228	up
ENSMUSG00000021702	Thbs4	1.0836	179	1.99167	266	1.37264	185	2.79612	370	3.59975	597	6.51456	870	0.000211048	1.33338	up
ENSMUSG00000032537	Ephb1	1.08276	261	1.64728	316	1.01621	195	0.37503	71	0.762063	185	0.269186	53	0.00100768	-1.55225	down
ENSMUSG00000031379	Pir	1.05422	87	2.63588	176	2.02885	137	7.08235	468	6.70274	550	8.20915	548	6.37632e-08	1.75602	up
ENSMUSG00000008167	Fbxw9	1.04787	104	1.10117	88	1.1424	92	2.85402	225	2.55949	253	2.98124	238	5.26634e-06	1.14866	up
ENSMUSG00000036718	Micall2	1.03535	169	1.44288	188	1.22237	160	0.689781	96	0.575056	100	0.646199	91	0.000386139	-1.03784	down
ENSMUSG00000010751	Tnfrsf22	1.0294	137	1.20116	161	1.32166	141	5.33017	507	4.92991	570	12.1997	1430	1.10072e-08	2.32034	up
ENSMUSG00000025037	Maoa	1.01013	218	1.61734	281	1.31072	230	3.58232	617	4.12264	890	5.86948	1021	1.16901e-10	1.58781	up
ENSMUSG00000022868	Ahsg	1.00362	77	2.11262	131	1.02979	65	7.0595	433	3.08844	238	10.0077	619	7.28959e-06	2.07326	up

## Sheet: DEGs in Myh6
#ID	gene_name	MyhCtl1_FPKM	MyhCtl1_count	MyhCtl2_FPKM	MyhCtl2_count	MyhCtl3_FPKM	MyhCtl3_count	MyhTg1_FPKM	MyhTg1_count	MyhTg2_FPKM	MyhTg2_count	MyhTg3_FPKM	MyhTg3_count	Myh6_DESeq2_FDR	Myh6_DESeq2_log2FC	Myh6_DESeq2_(FDR_0.01_FC_2)_regulated
ENSMUSG00000064351	mt-Co1	91819.5	7356671	85921	6347798	76491.8	6116558	39363.8	2665096	40488.1	2443577	33338.1	2124427	4.03741e-09	-1.60275	down
ENSMUSG00000064370	mt-Cytb	31120.7	1846260	32804.4	1794540	28705.9	1699653	17882.9	896499	17569.3	785148	14608.1	689275	1.90308e-06	-1.32093	down
ENSMUSG00000064357	mt-Atp6	32706.8	1155056	36787.6	1197966	28228.4	994942	17933.1	535168	19683.9	523634	16839.3	472980	7.75094e-06	-1.29029	down
ENSMUSG00000064341	mt-Nd1	32873.5	1631459	34491.2	1578393	26750.9	1324996	16594.4	695924	17969	671746	14783.5	583527	2.89343e-06	-1.37624	down
ENSMUSG00000064358	mt-Co3	32134.2	1306477	36642.6	1373718	29490.2	1196625	11911.3	409226	14587.6	446756	12159.6	393195	1.97922e-11	-1.7927	down
ENSMUSG00000064363	mt-Nd4	24990.4	1785834	27137	1788161	19141.4	1365171	12603.3	761066	13396.7	721137	11280	641105	1.0104e-05	-1.38534	down
ENSMUSG00000064356	mt-Atp8	24941.1	263855	21317.3	207950	23514.1	248269	13992.8	125090	13304.4	106023	12815.9	107833	7.90388e-08	-1.22402	down
ENSMUSG00000064345	mt-Nd2	24309.8	1308572	23436.6	1163290	17374.1	933389	8350.89	379855	10405.3	421910	8481.04	363094	1.49936e-08	-1.71147	down
ENSMUSG00000064354	mt-Co2	21721.6	770490	24395.4	797919	22117.6	782992	11093.6	332519	11624.9	310611	9639.22	271939	4.37905e-09	-1.5087	down
ENSMUSG00000064368	mt-Nd6	18227	490571	18634.9	462477	10654.2	286188	10508.8	239006	9779.99	198279	7702.09	164873	0.002392	-1.21838	down
ENSMUSG00000064367	mt-Nd5	14832	1402955	9300.85	811229	11472.6	1083052	7577.87	605702	6226.47	443647	5599.84	421282	4.63282e-05	-1.29125	down
ENSMUSG00000018893	Mb	8075.86	436193	9059.89	448034	6808.62	369535	1663.89	78533	2021.5	84933	1400.11	63024	1.13051e-18	-2.62506	down
ENSMUSG00000065947	mt-Nd4l	8920.42	137392	4551.04	64635	8241.06	126679	3503.16	45594	3099.82	35964	3198.75	39184	2.88804e-07	-1.55115	down
ENSMUSG00000059741	Myl3	3686.59	178730	3989.15	178374	3093.07	149815	1378.5	56577	1312.91	47934	930.827	35928	6.91097e-10	-2.00453	down
ENSMUSG00000013936	Myl2	3485.03	122117	4775.56	153502	4015.71	138452	1511.35	49254	1217.61	32767	822.801	24499	8.99582e-09	-2.10335	down
ENSMUSG00000038583	Pln	2333.61	276845	2039.06	221496	2026.35	234906	1018.83	94601	257.489	21896	224.33	20270	0.00829524	-2.54813	down
ENSMUSG00000035458	Tnni3	1857.04	87438	1926.18	83802	1556.97	73077	678.439	27042	381.241	13561	261.624	9831	2.94889e-08	-2.41944	down
ENSMUSG00000029467	Atp2a2	1679.07	427963	1279.95	273972	1333.21	338918	745.872	151628	470.383	84714	387.684	80633	3.31825e-07	-1.84285	down
ENSMUSG00000028773	Fabp3	2076.67	88631	2326.9	91575	1575.61	67114	1505.25	54287	1146.25	36851	926.734	31458	0.00238047	-1.17737	down
ENSMUSG00000031633	Slc25a4	1723.32	172035	1726.12	158891	1345.99	134102	1211.7	102215	787.074	59186	628.822	49927	0.00140168	-1.28954	down
ENSMUSG00000040752	Myh6	1492.24	464739	1090.24	278241	1616.08	504843	527.319	135992	194.439	40459	167.61	38755	4.33562e-07	-2.62466	down
ENSMUSG00000064360	mt-Nd3	2216.9	40008	2297.99	38241	1993.47	35905	618.098	9426	984.525	13384	765.892	10994	6.8456e-12	-1.90857	down
ENSMUSG00000025428	Atp5a1	1293.66	165784	1210.26	143038	1129.37	144438	1003.9	108837	695.618	67146	622.738	63477	0.00222986	-1.06322	down
ENSMUSG00000031818	Cox4i1	1187.83	45906	1568.08	55863	1065.7	41235	887.468	28974	770.312	22417	604.492	18572	0.00103349	-1.19726	down
ENSMUSG00000018770	Atp5g3	1059.76	39364	1442.12	49428	899.424	33342	848.968	26713	769.685	21545	594.458	17570	0.00582994	-1.06452	down
ENSMUSG00000052305	Hbb-bs	4500.45	146501	2789.28	83762	5378.44	174706	2066.8	56877	1403.58	34433	2678.25	69361	7.44792e-06	-1.45167	down
ENSMUSG00000021622	Ckmt2	1152.79	88836	890.107	63250	759.943	58448	302.435	19695	305.699	17746	237.921	14583	6.62523e-12	-2.16614	down
ENSMUSG00000061904	Slc25a3	968.363	67857	1095.32	70883	848.208	59533	728.966	43481	553.818	29359	482.789	27057	0.00101313	-1.14632	down
ENSMUSG00000025781	Atp5c1	790.852	43571	934.625	47692	846.28	46650	607.267	28299	439.432	18257	365.769	16094	0.000178244	-1.28128	down
ENSMUSG00000030541	Idh2	835.245	75581	847.274	70711	651.197	58773	620.126	47418	209.062	14228	166.461	11976	0.00541693	-1.62273	down
ENSMUSG00000069919	Hba-a1	2883.44	104522	1720.16	57497	3112.7	112611	1643.92	50356	955.232	26083	2020.07	58240	0.00154306	-1.15322	down
ENSMUSG00000030246	Ldhb	774.644	51852	703.765	43179	521.005	34820	427.387	24137	270.315	13591	225.788	12012	0.000168527	-1.54021	down
ENSMUSG00000020321	Mdh1	693.402	76305	752.056	76312	591.038	64912	516.629	48041	317.827	26346	260.806	22827	0.00128769	-1.31343	down
ENSMUSG00000053898	Ech1	676.066	44421	713.179	43209	562.117	36861	162.157	9004	219.726	10875	173.86	9086	4.19184e-16	-2.26299	down
ENSMUSG00000006057	Atp5g1	729.975	26317	821.175	27743	673.508	23749	371.151	11336	258.855	7383	179.94	5844	7.6101e-07	-1.81372	down
ENSMUSG00000030399	Ckm	680.756	96801	583.792	76546	510.255	72414	188.219	22414	86.2058	9234	53.4455	6045	1.42709e-08	-2.83739	down
ENSMUSG00000034566	Atp5h	653.229	19596	876.568	23958	661.239	19845	538.986	13725	400.821	9051	318.337	7645	0.00121533	-1.21489	down
ENSMUSG00000060600	Eno3	636.848	48700	538.333	38104	474.543	35851	314.552	20366	159.94	9245	135.618	8320	2.82579e-05	-1.8356	down
ENSMUSG00000059447	Hadhb	643.977	68261	614.111	60133	466.479	49342	209.604	18808	229.285	18342	195.058	16476	1.33171e-10	-1.89112	down
ENSMUSG00000025651	Uqcrc1	547.407	46890	591.336	46710	453.617	38768	354.265	25650	306.126	19733	251.164	17111	0.000187002	-1.24041	down
ENSMUSG00000069917	Hba-a2	2079.8	59752	1279.38	33893	2278.3	65326	1062.48	25794	677.185	14656	1402.76	32053	0.000245413	-1.25981	down
ENSMUSG00000022956	Atp5o	566.98	24632	748.261	29935	539.474	23381	459.88	16862	372.397	12001	275.184	9503	0.00192423	-1.18161	down
ENSMUSG00000000088	Cox5a	471.964	15787	762.474	23517	443.409	14803	384.656	10873	367.043	9248	276.018	7343	0.00420133	-1.15738	down
ENSMUSG00000009863	Sdhb	454.257	26903	478.099	26109	394.19	23299	318.54	15942	219.577	9796	171.738	8090	0.000522525	-1.32127	down
ENSMUSG00000030785	Cox6a2	492.23	17358	800.149	26019	465.192	16373	237.292	7071	276.414	7343	183.46	5146	3.67761e-06	-1.78784	down
ENSMUSG00000036880	Acaa2	410.054	32217	328.856	23824	300.34	23550	138.569	9200	110.356	6531	104.25	6515	6.92947e-11	-1.98766	down
ENSMUSG00000038462	Uqcrfs1	461.923	32651	487.377	31766	373.472	26347	314.186	18766	244.582	13023	204.074	11473	0.000518048	-1.22591	down
ENSMUSG00000013593	Ndufs2	424.748	35738	386.266	29978	350.802	29459	339.561	24109	210.366	13325	179.075	11987	0.00617057	-1.08714	down
ENSMUSG00000062908	Acadm	403.264	42617	356.352	34882	323.087	34018	243.524	21845	134.055	10708	129.744	10949	0.00014157	-1.50294	down
ENSMUSG00000026208	Des	444.258	69761	844.647	122301	617.659	96799	4496.8	596687	3308.56	391350	3420.88	427234	3.5263e-09	2.1231	up
ENSMUSG00000000563	Atp5f1	411.425	34180	462.634	35410	362.169	30012	285.448	20044	256.124	16010	222.721	14696	0.000290238	-1.13146	down
ENSMUSG00000014313	Cox6c	435.52	11591	605.236	14893	405.021	10766	275.767	6250	368.909	7361	270.421	5711	0.0014127	-1.11696	down
ENSMUSG00000024803	Ankrd1	406.893	37243	881.166	74371	617.504	56409	2539.56	196422	2684.27	185072	2679.26	195044	1.09747e-05	1.60104	up
ENSMUSG00000022354	Ndufb9	381.115	13914	484.879	16324	384.806	14021	274.947	8483	263.253	7240	225.214	6540	0.000155678	-1.14942	down
ENSMUSG00000004610	Etfb	364.823	16116	378.137	15679	283.86	12324	130.365	5015	157.033	5250	130.84	4632	7.30083e-09	-1.73238	down
ENSMUSG00000005683	Cs	345.722	52459	294.872	41258	270.303	40935	244.282	31323	139.721	15971	136.183	16436	0.00186258	-1.22361	down
ENSMUSG00000022551	Cyc1	335.071	26286	357.702	25952	266.506	20845	217.523	14328	167.117	9797	136.622	8446	0.000264137	-1.32434	down
ENSMUSG00000020456	Ogdh	367.464	78347	292.299	57615	331.418	70526	260.275	46967	127.585	20521	120.881	20573	0.00142333	-1.35479	down
ENSMUSG00000021748	Pdhb	334.356	26235	292.181	21140	264.555	20717	197.78	13114	167.278	9887	152.656	9527	5.59315e-05	-1.2144	down
ENSMUSG00000026664	Phyh	332.275	24779	307.973	21178	242.309	18035	144.865	9129	97.4295	5473	77.9574	4624	8.69773e-07	-1.88621	down
ENSMUSG00000020475	Pgam2	367.73	16019	403.052	16190	291.179	12660	234.609	8636	106.995	3511	75.7872	2626	0.000690124	-1.75289	down
ENSMUSG00000025204	Ndufb8	342.492	12538	449.128	15084	311.031	11512	234.156	7096	246.933	6869	182.93	5514	0.000475961	-1.17114	down
ENSMUSG00000021577	Sdha	316.555	47607	261.825	36309	282.791	42446	189.956	24141	117.994	13367	108.471	12975	3.93405e-05	-1.45477	down
ENSMUSG00000054452	Aes	343.518	25118	411.007	27714	359.605	26236	293.909	18138	225.99	12439	203.501	11814	0.00118928	-1.04839	down
ENSMUSG00000027406	Idh3b	297.775	24955	304.376	23489	261.122	21800	150.898	10679	94.3	5937	74.1579	4931	1.94725e-06	-1.8484	down
ENSMUSG00000031299	Pdha1	293.641	43369	249.045	33917	284.632	41956	252.252	31482	154.253	17161	134.653	15818	0.00766353	-1.01176	down
ENSMUSG00000018574	Acadvl	297.648	33465	278.51	28874	253.16	28407	134.315	12213	117.928	9988	109.683	9352	7.57127e-10	-1.67223	down
ENSMUSG00000032314	Etfa	319.714	23080	304.564	20273	242.418	17465	154.598	9431	119.585	6503	101.13	5807	1.61051e-06	-1.63832	down
ENSMUSG00000040048	Ndufb10	307.952	11676	300.764	10505	253.09	9575	163.412	5231	110.578	3154	102.049	3074	3.1258e-06	-1.62183	down
ENSMUSG00000073940	Hbb-bt	1222.54	44570	746.355	25090	1435.21	52220	507.363	15631	356.669	9795	699.21	20274	2.52225e-06	-1.53567	down
ENSMUSG00000029432	Nipsnap2	255.624	27715	236.801	23509	233.332	24792	196.096	17736	101.103	8138	83.7308	7175	0.00235061	-1.33476	down
ENSMUSG00000062981	Mrpl42	264.234	9020	295.01	9292	286.185	9752	118.233	3417	116.439	3003	93.9623	2543	9.76571e-12	-1.78626	down
ENSMUSG00000049422	Chchd10	279.326	21529	458.585	32587	270.094	20751	215.57	13988	276.437	12220	199.19	9340	0.00183243	-1.25188	down
ENSMUSG00000000171	Sdhd	260.66	16640	300.478	17688	233.191	14858	199.026	10737	148.72	7152	131.433	6674	0.000944702	-1.15938	down
ENSMUSG00000032648	Pygm	276.895	41269	267.94	36823	238.096	35417	129.919	16363	62.152	6978	51.0887	6056	2.96133e-06	-2.08784	down
ENSMUSG00000020153	Ndufs7	265.561	10503	357.164	13034	205.974	8171	184.79	6198	111.644	3408	100.777	3203	0.000698679	-1.48572	down
ENSMUSG00000022186	Oxct1	266.864	48489	149.652	25233	206.806	37200	91.2311	13966	71.6459	9834	62.338	8972	1.74053e-08	-1.87731	down
ENSMUSG00000002985	Apoe	391.153	28383	403.741	26422	565.082	40977	3089.11	189297	1005.72	55272	1105.69	63751	0.00210578	1.58631	up
ENSMUSG00000031708	Tecr	250.139	14989	299.42	16488	204.866	12260	99.303	5108	106.464	4825	85.147	3956	1.62987e-08	-1.82161	down
ENSMUSG00000018593	Sparc	196.009	21758	148.914	15264	254.61	28279	536.569	50500	976.058	81892	1096.82	96465	9.89924e-09	1.69338	up
ENSMUSG00000027984	Hadh	209.243	19413	170.921	14622	161.099	14917	75.2391	5899	54.6874	3822	49.3706	3643	5.25893e-10	-2.01629	down
ENSMUSG00000023150	Ivns1abp	239.043	42343	314.411	52289	400.189	70002	192.871	29070	120.144	15700	136.009	18903	7.55447e-06	-1.49302	down
ENSMUSG00000000399	Ndufa9	230.787	17295	242.625	16765	179.63	13435	163.678	10365	129.079	7287	103.539	6171	0.00176834	-1.15364	down
ENSMUSG00000022110	Sucla2	205.724	23759	167.957	17903	171.716	19797	117.108	11439	111.997	9744	104.187	9555	1.26442e-05	-1.14154	down
ENSMUSG00000033065	Pfkm	199.429	29712	174.021	23949	182.855	27182	109.069	13751	69.9129	7857	66.9013	7928	1.87487e-06	-1.58752	down
ENSMUSG00000025745	Hadha	197.043	41047	135.289	25988	188.151	39118	77.2916	13606	80.1938	12584	74.1415	12284	8.0192e-12	-1.58421	down
ENSMUSG00000031448	Adprhl1	239.894	18832	256.295	17136	198.465	16333	103.01	8485	127.6	8882	101.411	8604	4.28128e-06	-1.16501	down
ENSMUSG00000014606	Slc25a11	208.84	18498	210.293	17204	160.237	14188	112.681	8441	75.9718	5071	67.0525	4727	1.4129e-05	-1.60896	down
ENSMUSG00000022037	Clu	314.636	29328	356.164	30789	282.219	26191	3389.07	267768	1128.9	79609	1076.33	79951	4.87156e-05	2.1602	up
ENSMUSG00000005510	Ndufs3	197.149	10695	227.454	11377	157.858	8546	161.584	7407	114.288	4670	98.8496	4265	0.00665205	-1.07041	down
ENSMUSG00000025465	Echs1	187.138	15111	169.029	12585	140.366	11312	125.55	8567	67.1356	4084	56.7399	3644	0.00151243	-1.40552	down
ENSMUSG00000032279	Idh3a	201.886	26037	186.17	22088	163.579	20991	150.429	15975	91.9201	8734	79.3767	8107	0.00186501	-1.21972	down
ENSMUSG00000025968	Ndufs1	190.72	25847	153.45	19274	160.486	21256	110.87	12714	58.4209	5955	57.5279	6178	9.85224e-05	-1.55316	down
ENSMUSG00000026895	Ndufa8	214.707	9587	263.036	10830	171.317	7635	132.756	5009	121.516	4088	97.1627	3451	0.000212684	-1.33079	down
ENSMUSG00000026568	Mpc2	184.327	9797	238.533	11688	166.799	8846	94.8354	4260	115.65	4630	104.467	4417	8.13708e-06	-1.36196	down
ENSMUSG00000027673	Ndufb5	196.947	11003	256.441	13115	204.567	11409	121.21	5725	143.413	5998	117.293	5197	1.98681e-05	-1.22813	down
ENSMUSG00000063694	Cycs	204.838	33175	235.421	35158	180.543	29183	144.584	19787	123.081	15016	97.6852	12583	0.000456451	-1.19759	down
ENSMUSG00000028273	Pdlim5	246.972	26226	296.921	29410	272.689	30145	873.668	79354	767.249	65131	700.656	63360	1.56262e-05	1.13112	up
ENSMUSG00000020326	Ccng1	213.975	38971	157.769	26496	195.392	35517	139.176	21420	82.4239	11308	88.4017	12806	0.000234359	-1.27493	down
ENSMUSG00000024099	Ndufv2	202.896	17693	232.496	18745	180.864	15732	128.802	9530	118.057	7791	93.3838	6468	7.30912e-05	-1.28903	down
ENSMUSG00000031782	Coq9	190.795	17678	151.193	12935	136.19	12597	81.2843	6365	33.2204	2321	25.9506	1910	2.32139e-05	-2.16268	down
ENSMUSG00000053768	Chchd3	182.031	14610	149.82	11091	188.675	15108	133.854	9078	60.6892	3662	54.6246	3480	0.00140312	-1.4446	down
ENSMUSG00000052738	Suclg1	176.646	13915	168.036	12206	140.956	11077	99.8596	6648	107.635	6387	97.7285	6123	6.03706e-05	-1.11461	down
ENSMUSG00000027809	Etfdh	167.876	20694	119.278	13558	130.121	16009	71.544	7349	57.2467	5316	52.5693	5154	6.36297e-08	-1.63118	down
ENSMUSG00000059734	Ndufs8	176.082	8794	209.549	9650	136.107	6784	106.299	4486	77.61	2920	59.6598	2370	0.000143127	-1.53381	down
ENSMUSG00000031059	Ndufb11	173.621	8176	247.068	10728	183.476	8623	117.123	4661	162.908	5779	129.649	4856	0.00186884	-1.01297	down
ENSMUSG00000030747	Dgat2	92.8863	10893	98.9481	10703	105.878	12396	19.4755	1931	18.013	1592	16.1531	1503	1.82513e-36	-2.89251	down
ENSMUSG00000024962	Vegfb	150.976	9582	229.92	13434	155.051	9798	89.6944	4809	70.4079	3367	54.941	2772	4.3015e-06	-1.74983	down
ENSMUSG00000017778	Cox7c	178.322	5005	248.612	6440	186.339	5223	125.517	2979	143.103	3035	108.203	2419	0.000507192	-1.14327	down
ENSMUSG00000007655	Cav1	155.856	20298	133.104	16104	176.899	22971	61.4223	6727	128.108	12594	107.727	11178	0.000529812	-1.08643	down
ENSMUSG00000024997	Prdx3	151.392	11604	137.082	9689	116.478	8911	104.061	6740	79.4985	4590	73.9398	4508	0.0012879	-1.08394	down
ENSMUSG00000038239	Hrc	163.947	20461	81.0912	9322	126.249	15728	26.9627	2849	6.00183	566	6.56896	646	0.000325269	-3.58518	down
ENSMUSG00000004951	Hspb1	233.429	11035	942.687	41041	445.102	20981	1396.55	55709	4529.2	160639	4062.96	152268	0.000491886	2.11143	up
ENSMUSG00000036256	Igfbp7	185.947	10838	263.953	14623	207.192	12398	687.674	33865	1129.89	49647	1319.42	61161	5.90543e-08	1.75443	up
ENSMUSG00000015090	Ptgds	494.355	21136	611.566	24043	355.437	15264	398.021	14009	235.143	7530	171.335	5810	0.00632684	-1.31392	down
ENSMUSG00000024132	Eci1	148.743	8742	145.247	7888	116.522	6796	42.6564	2098	51.3234	2266	43.888	1984	3.91874e-13	-2.04282	down
ENSMUSG00000038690	Atp5j2	191.802	9485	258.69	11574	183.87	8967	118.704	4896	134.937	4813	108.159	4064	5.53955e-05	-1.28997	down
ENSMUSG00000018796	Acsl1	140.637	28128	96.4145	17967	122.746	24198	46.4434	7928	43.5272	6627	39.7831	6370	2.60164e-13	-1.87505	down
ENSMUSG00000038967	Pdk2	133.079	15501	133.414	14329	124.815	14510	94.7785	9329	37.6696	3305	35.1338	3255	0.000982377	-1.61631	down
ENSMUSG00000078937	Cpt1b	148.743	22222	139.5	19308	148.292	22123	84.0596	10643	87.4453	9875	89.2739	10640	7.11242e-09	-1.17386	down
ENSMUSG00000004789	Dlst	141.329	20172	93.208	12274	116.527	16608	80.8498	9720	53.375	5722	51.4554	5804	0.000133683	-1.33129	down
ENSMUSG00000044792	Isca1	145.002	14604	144.636	13432	135.089	13578	86.6287	7373	91.3328	6929	86.0753	6895	2.89343e-06	-1.1233	down
ENSMUSG00000026202	Tuba4a	181.612	26747	136.439	18527	88.2901	12955	67.1832	8269	43.0283	4767	32.3884	3751	2.3064e-05	-1.955	down
ENSMUSG00000002500	Rpl3l	115.635	8222	76.301	5001	88.7478	6276	5.52266	326	8.82302	474	4.33574	238	2.47653e-34	-4.34693	down
ENSMUSG00000021868	Ppif	98.2848	7896	134.628	9972	92.2903	7399	25.238	1714	26.7453	1619	20.9447	1339	2.1113e-16	-2.60312	down
ENSMUSG00000030357	Fkbp4	137.103	15713	86.9449	9218	99.6772	11426	15.9419	1549	19.9684	1729	16.8247	1539	8.25035e-29	-3.05078	down
ENSMUSG00000020664	Dld	149.576	19734	115.257	14022	115.185	15167	95.6108	10659	56.4842	5614	54.3106	5699	0.000778332	-1.29316	down
ENSMUSG00000026526	Fh1	117.256	16029	125.285	15763	113.388	15470	67.2323	7764	63.5914	6549	58.7012	6383	1.84058e-07	-1.34138	down
ENSMUSG00000016252	Atp5e	141.386	3087	229.912	4629	184.977	4031	72.4736	1338	114.292	1880	94.364	1639	1.42038e-05	-1.43571	down
ENSMUSG00000015837	Sqstm1	175.49	19714	345.182	36342	294.016	31880	882.813	83443	1071.38	92132	1157.37	106043	7.40819e-06	1.50898	up
ENSMUSG00000026688	Mgst3	131.814	7499	208.018	10912	123.959	7038	86.9169	4179	63.3291	2714	52.4273	2373	6.98396e-05	-1.63475	down
ENSMUSG00000059325	Hopx	130.648	8247	139.401	8020	104.179	6489	58.9846	3143	42.5116	1982	47.6462	2378	5.10831e-08	-1.76943	down
ENSMUSG00000032047	Acat1	123.39	21788	108.156	17611	101.903	17959	39.1575	5843	35.5632	4731	31.5446	4431	1.11587e-14	-2.08002	down
ENSMUSG00000026817	Ak1	103.534	11083	127.676	12573	101.198	10829	59.5773	5364	43.709	3494	40.9886	3465	6.162e-07	-1.64225	down
ENSMUSG00000071528	Usmg5	150.316	2659	201.028	3278	166.695	2942	86.0492	1286	121.017	1613	102.734	1445	5.50727e-05	-1.19003	down
ENSMUSG00000022884	Eif4a2	140.504	15069	140.957	14314	151.418	17583	65.7367	6337	81.1507	7369	89.5817	8544	1.2171e-09	-1.2208	down
ENSMUSG00000025980	Hspd1	131.05	16369	108.48	12563	133.744	16533	47.2877	4960	59.402	5579	56.0997	5531	1.3427e-16	-1.63228	down
ENSMUSG00000038375	Trp53inp2	112.218	22903	98.1544	18660	108.476	21839	69.3269	11979	62.9694	9779	59.0286	9650	2.45499e-06	-1.15	down
ENSMUSG00000048416	Mlf1	63.7608	3679	87.453	4655	78.1804	4500	56.3734	2749	32.6664	1423	22.4518	1031	0.0016608	-1.43761	down
ENSMUSG00000020949	Fkbp3	120.86	6400	154.991	7494	121.29	6416	85.5003	3830	86.435	3449	81.7817	3448	0.00015862	-1.08389	down
ENSMUSG00000039914	Coq10a	128.99	9509	138.406	9367	86.1602	6317	36.7617	2269	34.3099	1858	30.1536	1727	2.94393e-11	-2.28139	down
ENSMUSG00000026728	Vim	132.631	15075	201.396	21119	338.505	38338	508.33	48786	659.665	56195	692.243	62532	0.00176834	1.06883	up
ENSMUSG00000029776	Hibadh	115.396	10922	114.563	9998	87.7513	8289	66.9126	5352	47.75	3405	44.2762	3333	5.36278e-05	-1.4319	down
ENSMUSG00000074218	Cox7a1	121.161	2507	162.029	3082	100.157	2075	18.253	320	23.1714	359	19.9244	328	3.41932e-21	-3.10909	down
ENSMUSG00000001642	Akr1b3	114.426	8231	123.389	8184	94.9328	6815	63.5068	3860	63.5744	3445	50.3163	2879	1.85079e-05	-1.3475	down
ENSMUSG00000036278	Macrod1	112.819	7454	145.171	8844	108.364	7146	72.6615	4057	53.5718	2667	38.2233	2009	5.75397e-05	-1.57832	down
ENSMUSG00000044894	Uqcrq	136.075	8829	151.238	9746	112.401	7298	90.4941	4823	78.6044	3913	59.4227	3267	0.000289838	-1.27312	down
ENSMUSG00000060376	Bckdha	96.1912	9473	92.6384	8413	81.6806	8029	66.41	5527	48.9315	3630	45.8283	3590	0.000350146	-1.17312	down
ENSMUSG00000028648	Ndufs5	113.839	3109	143.737	3628	99.6543	2723	88.1188	2062	75.4373	1553	67.908	1476	0.00288422	-1.06277	down
ENSMUSG00000053329	D10Jhu81e	116.28	8368	117.02	7826	100.877	7206	55.7941	3382	43.5178	2356	36.7649	2116	8.47627e-08	-1.72462	down
ENSMUSG00000026853	Crat	100.285	21104	86.503	17227	89.7038	18533	42.9106	7716	32.748	5202	29.8524	5019	1.2936e-09	-1.80444	down
ENSMUSG00000020163	Uqcr11	103.04	2378	142.185	3026	108.867	2508	67.2405	1312	73.9929	1287	54.7447	1005	0.00010393	-1.29176	down
ENSMUSG00000030869	Ndufab1	116.325	9927	150.327	10813	103.847	8806	65.6299	4457	51.9364	3101	40.9795	2762	9.39715e-07	-1.67655	down
ENSMUSG00000022450	Ndufa6	118.746	3621	142.005	4002	103.747	3137	92.6657	2348	65.2686	1475	67.8922	1605	0.0013574	-1.15493	down
ENSMUSG00000001334	Fndc5	98.584	14126	88.4935	11692	69.5528	9947	10.3918	1259	7.03853	760	5.59026	638	7.10307e-27	-3.90212	down
ENSMUSG00000025809	Itgb1	110.124	19004	107.3	16926	134.727	24371	302.557	41866	377.936	46699	442.984	59440	4.31798e-09	1.16214	up
ENSMUSG00000031375	Bgn	172.333	21619	243.741	28195	285.038	35687	911.474	96620	1288.27	121735	1576.2	157261	1.40064e-13	1.9914	up
ENSMUSG00000024871	Doc2g	107.523	8063	159.67	11041	114.124	8541	20.8939	1324	23.8902	1350	16.5583	988	2.45057e-21	-3.07774	down
ENSMUSG00000007097	Atp1a2	95.3373	30753	68.4787	20361	72.7449	23342	18.6246	5077	44.8377	10891	44.6929	11454	2.61322e-05	-1.59489	down
ENSMUSG00000029545	Acads	94.8273	9196	89.4796	8002	86.1218	8336	47.308	3877	33.6545	2459	31.4524	2426	7.19655e-08	-1.68518	down
ENSMUSG00000116207	Nnt	36.3743	6299	80.7812	12898	87.1713	15065	38.8301	5682	11.027	1439	25.0931	3456	0.000678447	-1.83812	down
ENSMUSG00000041616	Nppa	148.887	6679	1693.26	70039	892.186	39943	8053.61	305277	5689.55	192249	7153.03	255199	0.000458602	2.47508	up
ENSMUSG00000030218	Mgp	147.613	4724	369.531	10903	348.845	11140	1286.91	34796	1838.54	44313	2203.27	56070	2.34511e-08	2.17485	up
ENSMUSG00000028959	Fastk	93.5181	9685	86	8823	77.1661	8032	49.0464	4466	33.9794	3120	32.8132	2925	3.63816e-06	-1.48831	down
ENSMUSG00000090841	Myl6	113.762	4606	132.039	5071	169.003	6662	346.337	11017	424.334	12745	412.705	12997	2.2567e-06	1.03972	up
ENSMUSG00000005354	Txn2	99.2727	6655	108.139	6733	89.1067	5987	69.1905	3956	55.6224	2879	43.2166	2760	0.00022484	-1.16909	down
ENSMUSG00000022040	Ephx2	86.7652	9156	74.22	7223	73.8245	7776	67.091	5983	27.0748	2153	22.9607	1928	0.00702321	-1.3922	down
ENSMUSG00000021606	Ndufs6	88.4187	2628	138.213	3810	92.505	2736	61.2521	1519	73.6122	1628	45.8925	1072	0.00108638	-1.28492	down
ENSMUSG00000031543	Ank1	112.26	11254	70.898	6937	77.2363	7821	38.619	4354	13.0034	885	13.1289	1237	0.00041627	-2.13627	down
ENSMUSG00000033044	Dhrs7c	55.2635	3176	68.1044	3609	64.8017	3717	6.21656	302	3.45315	150	1.97391	91	5.50207e-23	-4.39938	down
ENSMUSG00000028223	Decr1	92.209	14150	89.7233	12696	81.5068	12483	42.9122	5565	44.7555	5174	36.428	4446	1.55859e-08	-1.51944	down
ENSMUSG00000073838	Tufm	84.9687	7481	74.2298	6030	66.862	5811	45.2986	3368	44.0566	2911	37.2103	2585	1.87031e-05	-1.27278	down
ENSMUSG00000039891	Txlnb	76.6908	17587	59.384	12557	85.4424	19555	55.7994	10813	14.8042	2558	15.4228	2813	0.00350335	-1.718	down
ENSMUSG00000079508	Apoo	96.2525	4674	101.333	4370	79.7425	3788	68.0946	2606	42.6841	1415	38.0112	1346	0.000376174	-1.41036	down
ENSMUSG00000028383	Hsdl2	80.3172	10893	63.2688	7924	66.1103	8953	26.9911	3097	32.1093	3276	31.0306	3342	2.28351e-12	-1.6602	down
ENSMUSG00000060002	Chpt1	89.9562	17520	118.126	18380	108.37	22182	53.9307	8014	57.9681	7598	52.6746	7420	1.6372e-12	-1.46826	down
ENSMUSG00000050953	Gja1	113.698	18104	71.8755	10552	70.0944	11125	61.431	8202	26.428	3080	26.8052	3386	0.00133271	-1.57787	down
ENSMUSG00000058076	Sdhc	82.3994	13392	104.808	15613	73.2067	11794	63.5339	8711	56.6943	6592	47.3793	5933	0.00170373	-1.10857	down
ENSMUSG00000026473	Glul	91.403	13229	112.327	14997	170.164	24578	419.604	51316	307.769	33529	302.807	34825	0.000824991	1.07875	up
ENSMUSG00000040653	Ppp1r14c	56.5379	7628	58.0067	7173	44.1696	5865	39.6418	4547	23.4511	2398	28.1548	3039	0.00122121	-1.21643	down
ENSMUSG00000055027	Smyd1	77.4874	13262	55.5812	8769	81.8455	13994	44.5672	6446	38.0751	4918	34.1674	4664	2.12422e-06	-1.27927	down
ENSMUSG00000038403	Hfe2	87.8742	9242	48.6247	4716	50.7816	5331	40.6686	3615	13.2462	1050	11.7504	983	0.00134511	-1.89837	down
ENSMUSG00000031987	Egln1	99.2418	18497	72.8167	12515	81.5887	15177	50.199	7907	47.926	6729	51.3924	7619	1.46077e-06	-1.19472	down
ENSMUSG00000037266	Rsrp1	54.4153	4936	81.802	6842	94.2951	8536	41.7802	3203	41.2415	2818	43.357	3128	1.93638e-06	-1.28371	down
ENSMUSG00000039640	Mrpl12	88.8828	6066	96.9278	6100	79.0179	5383	58.4907	3374	50.4954	2596	44.1827	2399	8.98766e-05	-1.2235	down
ENSMUSG00000021290	Atp5mpl	86.8513	1672	135.24	2399	105.053	2019	71.4048	1172	79.4708	1159	50.4599	774	0.00345608	-1.12269	down
ENSMUSG00000023089	Ndufa5	78.9754	3433	109.369	4372	64.5001	2892	41.1559	1524	54.9255	1858	44.8398	1600	0.000359108	-1.28343	down
ENSMUSG00000031502	Col4a1	88.5552	30379	36.5062	11548	59.5897	20379	161.46	46550	249.031	64009	271.013	73418	0.000174811	1.43334	up
ENSMUSG00000078670	Fam174b	65.8358	9161	68.6886	8813	60.7757	8440	47.7304	5612	22.9825	2409	19.4606	2154	0.00091668	-1.51624	down
ENSMUSG00000027332	Ivd	66.3776	12616	46.0615	8073	56.485	10715	34.5804	5554	13.4135	1921	10.7116	1620	0.000252915	-1.9001	down
ENSMUSG00000028607	Cpt2	67.9763	8350	58.8049	6642	54.5793	6679	21.5968	2238	18.9351	1736	18.4854	1786	2.82978e-14	-2.06122	down
ENSMUSG00000022215	Fitm1	55.9664	2819	75.0576	3486	55.1837	2774	8.40974	358	10.3556	393	8.02784	322	6.84993e-27	-3.24481	down
ENSMUSG00000011257	Pabpc4	72.7251	11479	59.4655	8662	70.6359	11202	60.7987	8165	30.9785	3708	31.4099	3952	0.00662798	-1.10911	down
ENSMUSG00000031985	Gnpat	76.7743	11871	61.2333	8737	72.6555	11210	50.318	6575	33.9199	3953	33.6289	4139	8.52077e-05	-1.24504	down
ENSMUSG00000036199	Ndufa13	78.2088	5074	117.744	7044	76.4313	4949	59.3634	3255	62.4159	3051	51.3955	2652	0.00204976	-1.10444	down
ENSMUSG00000030934	Oat	79.2001	8839	67.6472	6962	73.5013	8187	53.6238	5057	39.1255	3290	42.0547	3720	7.80868e-05	-1.12959	down
ENSMUSG00000013539	Tango2	77.6112	5699	67.6027	5162	53.7997	4281	50.8665	3316	22.3707	1369	23.4265	1450	0.00162677	-1.4589	down
ENSMUSG00000078566	Bnip3	101.719	9258	96.3364	8090	99.1642	8986	388.165	29865	314.294	21557	257.795	18666	2.43833e-05	1.2783	up
ENSMUSG00000022216	Psme1	72.5413	4173	79.4618	4226	65.3901	3763	44.7325	2172	40.8061	1773	37.918	1740	1.57735e-05	-1.25471	down
ENSMUSG00000020022	Ndufa12	86.4094	4858	63.4302	3979	81.5264	4139	37.0092	1756	63.5765	2346	58.4728	2058	9.33715e-06	-1.22206	down
ENSMUSG00000021764	Ndufs4	66.1589	5762	73.3711	5841	56.8766	4853	34.8642	2433	39.2288	2336	32.8204	2094	1.47729e-06	-1.42324	down
ENSMUSG00000025488	Cox8b	75.9192	1418	121.871	2098	72.7898	1357	21.7744	344	29.3772	414	24.2983	361	3.0337e-10	-2.30689	down
ENSMUSG00000018339	Gpx3	126.801	10476	194.182	14754	197.103	16133	1910.4	126921	728.735	42951	724.529	43836	4.65702e-06	2.24135	up
ENSMUSG00000002504	Slc9a3r2	70.3997	7131	73.8847	7312	85.6184	8629	34.0307	2900	63.4598	4823	52.4817	4211	0.000197589	-1.08869	down
ENSMUSG00000027346	Gpcpd1	44.1426	8111	54.4861	9493	72.7099	13202	18.1259	2902	21.0825	3020	19.8805	3001	1.97757e-17	-1.9094	down
ENSMUSG00000025221	Kcnip2	56.5622	6772	41.6054	4728	45.5524	5403	10.5205	1097	1.50664	141	1.1171	111	0.00264266	-3.7598	down
ENSMUSG00000000253	Gmpr	47.3178	3878	80.8114	6106	52.0654	4258	45.9983	3185	28.1739	1739	23.9949	1564	0.00413779	-1.30454	down
ENSMUSG00000006818	Sod2	71.5621	21674	67.8592	18935	53.7283	16134	31.3958	7964	27.273	6185	23.0871	5518	1.34939e-07	-1.6852	down
ENSMUSG00000063524	Eno1	79.69	7652	98.649	9225	87.9571	8500	339.915	28762	206.952	15637	201.323	15803	0.00430343	1.09619	up
ENSMUSG00000020483	Dynll2	71.1795	9138	43.1073	5102	85.0486	10900	48.0917	5218	35.7309	3456	41.6921	4258	0.000678641	-1.05638	down
ENSMUSG00000072235	Tuba1a	79.1658	7403	93.9681	8102	99.806	9314	326.594	25805	245.591	17298	251.129	18676	2.4815e-05	1.17888	up
ENSMUSG00000036594	H2-Aa	74.8746	4396	145.903	7898	139.059	8140	15.3619	763	75.6998	3348	76.5475	3572	0.00711505	-1.57581	down
ENSMUSG00000022820	Ndufb4	73.3801	3696	110.291	5121	77.4909	3895	54.7913	2332	52.2729	1983	42.4266	1700	0.000400507	-1.246	down
ENSMUSG00000001604	Tcea3	49.3139	3181	55.2	3287	52.4012	3377	33.8345	1846	10.886	531	10.0226	514	0.00062939	-1.89882	down
ENSMUSG00000018446	C1qbp	71.8494	4379	85.6874	4815	60.5076	3680	49.1437	2531	51.4336	2361	43.717	2119	0.00148898	-1.04459	down
ENSMUSG00000057388	Mrpl18	67.0208	4237	69.7245	4065	62.2617	3929	26.9864	1442	32.5066	1548	31.8845	1604	7.30374e-11	-1.56964	down
ENSMUSG00000045954	Cavin2	62.2402	9861	42.6132	6226	73.4876	11620	21.7994	2919	36.3872	4343	36.5525	4606	2.03258e-06	-1.33466	down
ENSMUSG00000029392	Rilpl1	58.7282	5377	45.8891	3850	49.2673	4630	41.072	3584	16.5241	1300	19.4796	1572	0.00879161	-1.23185	down
ENSMUSG00000025732	Mcrip2	70.9192	3002	73.5708	2871	56.767	2398	42.8606	1533	17.5172	559	11.9753	404	0.000754247	-1.87161	down
ENSMUSG00000059796	Eif4a1	71.3	6553	80.2625	6809	97.1416	8898	164.911	12813	256.554	17769	257.598	18826	3.85166e-05	1.01531	up
ENSMUSG00000078713	Tomm5	66.7367	2280	87.055	2688	66.5818	2218	22.8944	660	34.3336	880	31.3361	847	6.80796e-09	-1.75913	down
ENSMUSG00000029359	Tesc	49.1594	2602	81.0522	3963	53.7547	2849	20.9835	933	13.999	559	12.5404	530	1.53556e-09	-2.38969	down
ENSMUSG00000021238	Aldh6a1	60.5457	10673	46.8029	7608	48.2547	8489	41.6638	6207	19.3094	2564	20.3366	2852	0.00231315	-1.33886	down
ENSMUSG00000004748	Mtfp1	58.3538	4270	43.9241	2964	41.2919	3016	4.7808	296	3.99153	221	2.85342	167	2.63521e-32	-4.04388	down
ENSMUSG00000021477	Ctsl	60.2051	8506	53.9263	7389	42.9195	8177	252.266	30795	244.253	21194	250.201	26366	3.20482e-10	1.55537	up
ENSMUSG00000031503	Col4a2	60.3668	20192	28.2818	8723	37.6774	12578	170.575	48213	219.98	55426	244.362	65008	3.2881e-08	1.88361	up
ENSMUSG00000022892	App	85.2131	15893	75.4863	12130	98.8689	18933	211.294	33078	228.721	30847	285.022	39069	3.59159e-08	1.00791	up
ENSMUSG00000029158	Yipf7	49.688	3138	50.8764	2964	29.4943	1858	11.4238	603	7.67071	364	8.04833	406	4.95675e-12	-2.71813	down
ENSMUSG00000022969	Il10rb	56.4612	5430	48.3326	4285	56.4913	5679	42.2554	3452	22.1115	1598	26.0725	1994	0.00065513	-1.25433	down
ENSMUSG00000025503	Taldo1	62.2215	3966	102.262	6010	74.8597	4762	335.897	18469	492.065	23651	513.24	26541	9.12252e-11	2.04036	up
ENSMUSG00000038526	Car14	55.9275	4438	42.9659	3303	51.67	3969	31.0724	2184	11.9298	762	10.4048	693	0.00036333	-1.80699	down
ENSMUSG00000027227	Sord	76.3566	9314	59.1016	6648	86.5413	10535	33.1587	3418	28.8287	2649	25.5747	2481	5.58055e-12	-1.74224	down
ENSMUSG00000030605	Mfge8	70.608	7362	92.3601	8893	77.3222	8049	160.066	14115	271.984	21351	332.042	27528	0.000314572	1.19747	up
ENSMUSG00000030615	Tmem126a	57.9214	2387	72.0719	2737	65.9582	2712	39.4168	1373	38.9959	1204	35.3493	1154	7.03013e-06	-1.21929	down
ENSMUSG00000023020	Cox14	66.1179	2479	73.3293	2536	56.7961	2126	30.8495	978	40.5973	1147	37.6711	1124	8.82966e-06	-1.30289	down
ENSMUSG00000050705	2310061I04Rik	52.7377	3593	55.7084	3433	43.6905	2970	37.6372	2164	17.0047	842	14.5152	764	0.00188553	-1.55382	down
ENSMUSG00000024181	Mrpl28	64.4072	3500	67.9729	3401	53.3604	2896	39.9075	1834	39.3464	1610	35.6653	1538	0.000168006	-1.13646	down
ENSMUSG00000056313	Tcim	48.3499	4526	48.7958	4212	58.7699	5491	14.5441	1151	27.6148	1948	30.8759	2299	3.10593e-07	-1.54178	down
ENSMUSG00000034880	Mrpl34	62.8503	1979	75.0234	2178	44.9574	1413	33.6391	895	26.7977	636	23.5146	589	6.88881e-05	-1.57095	down
ENSMUSG00000002416	Ndufb2	50.2201	2304	62.3652	2633	44.3068	2067	18.5883	987	17.0277	751	12.0584	624	1.04676e-06	-1.72889	down
ENSMUSG00000025940	Tmem70	49.9346	4418	59.1836	4816	42.7574	3767	26.1134	1949	34.9326	2325	31.9742	2245	0.000152264	-1.16786	down
ENSMUSG00000029864	Gstk1	48.1343	2323	49.9342	2247	33.6773	1623	17.0077	694	8.59708	313	9.21392	354	5.65061e-08	-2.35521	down
ENSMUSG00000034220	Gpc1	61.5823	13337	55.84	11151	62.8364	13582	50.2507	9196	28.5679	4661	35.801	6167	0.00150285	-1.06365	down
ENSMUSG00000060586	H2-Eb1	62.6078	3845	110.585	6261	107.789	6606	11.57	601	55.5485	2570	57.9119	2829	0.00397425	-1.64185	down
ENSMUSG00000022265	Ank	49.5125	8982	48.5197	8116	51.6726	9356	35.7194	5476	24.6558	3370	29.7309	4290	3.27532e-05	-1.15269	down
ENSMUSG00000072946	Ptgr2	53.7818	8768	37.9717	5727	48.5621	7722	31.6291	4354	17.1363	2074	19.4525	2472	0.000109632	-1.44572	down
ENSMUSG00000024213	Nudt3	48.5337	5397	52.3823	5390	39.9339	4395	37.0738	3503	24.074	2043	26.6935	2391	0.00238359	-1.10165	down
ENSMUSG00000031207	Msn	62.7299	12499	68.8809	12655	82.6623	16438	261.804	44078	341.306	51224	391.021	61963	8.42297e-19	1.77941	up
ENSMUSG00000038086	Hspb2	44.5166	1747	84.1379	3049	57.8793	2265	211.194	7048	253.414	7526	203.965	6395	0.000122772	1.39873	up
ENSMUSG00000078486	Perm1	64.0766	12963	34.0546	6353	50.7107	10239	12.6625	2165	10.3724	1581	9.59156	1544	1.9714e-16	-2.59761	down
ENSMUSG00000060147	Serpinb6a	71.2894	5677	81.9875	6105	98.0178	7659	365.318	23707	237.166	14081	264.234	16583	4.16565e-06	1.35327	up
ENSMUSG00000037820	Tgm2	75.588	14096	60.7288	10443	98.5828	18348	487.977	76897	272.124	38226	240.351	35649	6.66263e-06	1.71967	up
ENSMUSG00000020415	Pttg1	44.7059	1955	47.889	2178	31.4204	1538	30.2569	1130	22.8139	773	20.3068	779	0.000969413	-1.2542	down
ENSMUSG00000032495	Lrrc2	63.2308	11447	56.3885	9754	64.2208	11354	56.5833	8493	25.2312	3399	23.6903	3401	0.00793772	-1.21696	down
ENSMUSG00000016559	H3f3b	64.0759	6757	59.4552	5667	65.5286	6796	107.19	9389	259.629	20245	264.868	22112	0.000512663	1.27842	up
ENSMUSG00000061461	Smim20	37.4342	1794	56.9338	2514	37.9476	1827	25.5802	1080	25.769	934	28.5011	1090	0.000629949	-1.16522	down
ENSMUSG00000005882	Uqcc1	42.321	5666	33.9049	4213	34.8271	4527	16.7085	1846	15.3187	1492	14.5051	1479	2.71002e-10	-1.7244	down
ENSMUSG00000024442	Dele1	38.4536	4794	28.4964	3276	37.3126	4643	14.014	1477	8.90766	837	9.66229	959	1.97922e-11	-2.08054	down
ENSMUSG00000029319	Coq2	45.4014	4051	46.4794	3855	46.6271	4148	22.943	1710	20.6303	1387	19.915	1394	1.74316e-10	-1.56767	down
ENSMUSG00000022270	Retreg1	55.4138	9290	69.2368	10649	67.0667	11210	301.997	42572	153.216	19237	132.432	17612	0.00586903	1.21736	up
ENSMUSG00000036860	Mrpl55	46.7186	2050	49.1432	1983	40.7632	1763	23.5611	865	21.1394	713	18.7237	646	6.42295e-07	-1.53666	down
ENSMUSG00000021898	Asb14	40.9081	3905	34.5791	2614	38.2985	3154	7.22623	572	1.88909	140	1.30782	106	1.26049e-09	-3.67743	down
ENSMUSG00000030591	Psmd8	52.1469	4064	72.1239	5318	61.1801	4658	188.535	12467	291.337	17281	313.449	19829	4.62242e-08	1.64736	up
ENSMUSG00000027510	Rbm38	48.3894	4356	53.945	4817	48.8785	4642	30.9208	2449	29.2525	2022	24.2855	1629	2.11032e-05	-1.32338	down
ENSMUSG00000056973	Ces1d	40.4707	4206	48.883	4685	45.1059	4679	0.350648	31	3.04694	239	2.23354	185	1.19037e-18	-5.05354	down
ENSMUSG00000021460	Auh	43.5154	3030	39.9738	2573	33.7063	2392	32.3544	2001	20.4086	1160	21.5415	1265	0.00658087	-1.00624	down
ENSMUSG00000073676	Hspe1	51.6467	2074	76.8382	2844	57.4619	2302	27.1367	921	42.2177	1277	40.1279	1282	0.000246555	-1.22629	down
ENSMUSG00000061838	Suclg2	46.7614	8165	45.723	7362	42.2865	7369	21.0688	3109	17.0708	2246	15.0284	2088	1.95301e-09	-1.76597	down
ENSMUSG00000073421	H2-Ab1	52.4727	3296	87.9044	5091	88.3122	5536	8.90816	473	41.2985	1954	42.5895	2128	0.00131267	-1.77249	down
ENSMUSG00000072772	Grcc10	37.3945	1674	69.1593	2855	47.0446	2102	26.213	992	32.894	1109	31.0409	1105	0.000802234	-1.22773	down
ENSMUSG00000022965	Ifngr2	32.4801	6246	30.4579	5401	34.7378	6667	18.9805	3085	15.6794	2272	15.8598	2426	1.50248e-08	-1.36789	down
ENSMUSG00000042670	Immp1l	49.5452	2454	58.6057	2677	61.0867	3020	28.6865	1201	28.5998	1067	30.8148	1214	5.42529e-10	-1.37177	down
ENSMUSG00000031167	Rbm3	29.5905	2038	48.409	2886	54.923	3683	253.077	13534	224.049	10686	236.666	11908	2.12518e-12	1.94046	up
ENSMUSG00000027907	S100a11	52.2715	1386	105.835	2587	84.3518	2231	436.804	9782	364.219	7271	331.851	6995	1.09383e-06	1.79592	up
ENSMUSG00000020577	Tspan13	37.6159	3761	35.3614	3263	37.51	3747	13.4886	1134	15.9619	1200	13.8648	1104	6.32447e-16	-1.78592	down
ENSMUSG00000034449	Dhrs11	39.5264	2519	46.2269	2745	34.7054	2182	30.1339	1626	15.6451	755	12.8872	655	0.00209742	-1.44911	down
ENSMUSG00000022594	Lynx1	32.9057	6865	22.4735	4307	32.8986	6843	13.113	2308	7.43642	1153	7.81571	1297	9.03042e-09	-2.03275	down
ENSMUSG00000029059	Fam213b	56.7877	2601	63.6615	2677	57.1754	2613	48.675	1884	12.9265	446	15.6259	569	0.00738955	-1.58416	down
ENSMUSG00000061474	Mrps36	44.199	1570	68.7951	2257	41.7346	1479	33.1008	986	21.4586	580	16.7856	477	0.000698242	-1.54948	down
ENSMUSG00000050043	Tmx2	44.0821	4535	35.8777	3403	30.4248	3132	23.7613	2067	20.7417	1604	20.2131	1657	0.000157092	-1.21128	down
ENSMUSG00000054312	Mrps21	47.175	1170	62.1219	1410	46.8597	1168	33.9578	711	28.0945	510	25.9062	489	0.000256858	-1.29295	down
ENSMUSG00000032527	Pccb	33.1126	3961	28.4468	3156	31.0466	3708	21.9999	2217	17.5843	1587	17.5762	1682	4.49656e-05	-1.11786	down
ENSMUSG00000043154	Ppp2r3a	27.6157	7671	26.0165	6728	40.8792	10920	11.62	2799	14.8162	3261	14.7722	3424	2.18231e-14	-1.53144	down
ENSMUSG00000036181	Hist1h1c	45.4577	3678	81.0418	6046	65.9097	5322	274.743	18782	260.2	15857	285.512	18371	1.0724e-07	1.65084	up
ENSMUSG00000030137	Tuba8	65.475	7684	40.9248	4429	31.2071	3656	18.7053	1855	5.87727	520	4.29373	401	2.30472e-05	-2.64736	down
ENSMUSG00000029499	Pxmp2	35.1356	1897	31.8649	1587	19.8784	1063	9.19196	420	3.31342	135	3.31888	143	1.50213e-07	-2.86967	down
ENSMUSG00000041733	Coq5	45.4494	4780	32.3859	3155	29.9391	3157	19.8759	1775	12.4275	972	11.2199	937	1.42038e-05	-1.7333	down
ENSMUSG00000040740	Slc25a34	31.2093	4322	23.4456	2994	38.5738	5331	5.8163	681	7.08558	740	7.68864	847	2.57488e-35	-2.59256	down
ENSMUSG00000079037	Prnp	50.2098	5687	60.303	6298	50.5678	5716	175.194	16768	135.75	11582	142.236	12813	0.000482528	1.05926	up
ENSMUSG00000026043	Col3a1	59.4973	17168	50.9144	13547	93.9275	27049	86.0803	20989	331.848	72127	353.217	81059	0.00292811	1.48081	up
ENSMUSG00000015112	Slc25a13	34.0866	5432	31.7859	4695	31.7366	5054	18.2468	2464	6.52307	796	8.00809	1024	2.63787e-05	-1.96282	down
ENSMUSG00000066839	Ecsit	39.4298	3404	36.7224	2938	34.6926	2973	24.4191	1790	20.9797	1372	20.0454	1380	3.26324e-05	-1.184	down
ENSMUSG00000021996	Esd	54.9047	3811	113.9	8141	86.9004	6626	346.404	20392	628.272	33232	672.189	36378	1.69951e-07	2.09634	up
ENSMUSG00000032051	Fdx1	35.9004	1858	45.2836	2063	27.0548	1449	22.4532	1036	23.0575	951	22.9174	1007	0.00318493	-1.0231	down
ENSMUSG00000015337	Endog	30.563	1685	42.4364	2158	29.1628	1605	17.563	819	14.8864	619	10.1347	445	2.28879e-05	-1.69322	down
ENSMUSG00000020439	Smtn	33.5977	4294	31.0195	3977	36.8444	4785	21.9845	2277	14.3435	1810	15.8332	2063	1.53316e-08	-1.22473	down
ENSMUSG00000074064	Mlycd	38.3981	4238	34.2179	3482	25.6702	2828	16.1123	1503	16.165	1344	17.0602	1498	3.1258e-06	-1.44983	down
ENSMUSG00000001666	Ddt	37.0036	1246	44.4884	1382	28.6655	963	25.4618	724	24.5759	623	21.7972	583	0.00416038	-1.07079	down
ENSMUSG00000021134	Srsf5	40.1817	3163	32.451	2380	25.7415	2041	123.535	8280	80.5546	4807	95.2587	5994	0.00173215	1.16726	up
ENSMUSG00000060923	Acyp2	39.0692	1749	54.4124	2246	43.3796	1938	27.2016	1029	35.5545	1199	26.89	958	0.00127853	-1.0536	down
ENSMUSG00000022940	Pigp	41.925	1765	61.4185	2334	49.9992	2055	40.9443	1469	23.7831	740	29.1545	950	0.00454657	-1.12327	down
ENSMUSG00000025784	Clec3b	59.3648	3054	50.2642	2385	84.7574	4352	9.90394	431	31.3504	1215	24.5489	1005	1.53822e-06	-1.98883	down
ENSMUSG00000063884	Ptcd3	41.095	5503	26.7149	3298	33.3138	4452	15.8761	1797	15.1432	1529	14.428	1538	8.41051e-09	-1.57562	down
ENSMUSG00000024955	Esrra	39.1447	4514	32.915	3527	36.6376	4246	27.8201	2647	18.2606	1600	18.1968	1669	0.000235715	-1.18683	down
ENSMUSG00000042198	Chchd7	35.8867	1299	48.9945	1660	32.778	1249	21.1912	710	19.4618	553	17.4217	582	7.6395e-05	-1.3628	down
ENSMUSG00000004069	Dnaja3	39.8912	5286	28.9954	3534	33.9258	4433	16.4197	1825	17.7257	1740	18.0927	1895	3.21655e-09	-1.41816	down
ENSMUSG00000061353	Cxcl12	51.363	12788	32.3867	5926	58.1084	13094	23.1992	3656	38.033	5577	30.7173	5402	0.000374086	-1.22047	down
ENSMUSG00000035674	Ndufa3	43.567	1152	62.4741	1502	42.8236	1127	22.4306	501	38.6463	753	26.2952	549	0.00130854	-1.23512	down
ENSMUSG00000032523	Hhatl	34.4081	3332	41.9608	3749	27.0817	2603	13.8594	1132	9.43046	675	7.47645	575	7.78433e-08	-2.19117	down
ENSMUSG00000020572	Nampt	37.8426	8885	46.5064	10068	53.7649	12598	26.5647	5270	21.3411	3774	21.8287	4063	8.19075e-08	-1.3972	down
ENSMUSG00000006205	Htra1	39.2172	4151	35.0891	3425	31.323	3309	25.7832	2307	20.3651	1624	22.0471	1856	0.000438436	-1.06655	down
ENSMUSG00000009633	G0s2	23.0461	1041	42.8491	1785	36.8767	1663	8.69268	332	12.4911	426	16.8561	606	2.77724e-07	-1.89433	down
ENSMUSG00000044086	Lmod3	28.0806	3226	21.2624	2253	24.1832	2773	5.96009	579	3.28289	285	2.89623	265	8.48456e-15	-2.99475	down
ENSMUSG00000036850	Mrpl41	33.8841	1356	35.4882	1299	28.6783	1144	25.8953	856	19.6825	584	15.2813	479	0.00358195	-1.13488	down
ENSMUSG00000110949	Nudt8	31.6805	1586	47.9151	2140	32.1601	1509	17.8958	736	6.31215	245	9.31405	338	1.4201e-05	-2.16319	down
ENSMUSG00000018042	Cyb5r3	39.2643	4310	42.8514	4963	58.8176	6770	251.85	26666	220.182	20610	255.323	25256	1.46088e-19	2.04861	up
ENSMUSG00000060679	Mrps9	36.9543	2707	31.8297	2147	29.3345	2148	19.9901	1239	16.1015	875	17.008	994	1.00478e-05	-1.32411	down
ENSMUSG00000025733	Rhot2	38.4866	6363	22.4982	3431	27.4246	4528	16.7041	2335	10.0413	1250	10.4628	1377	1.52527e-05	-1.65812	down
ENSMUSG00000038695	Josd2	31.5837	1484	42.159	1830	28.1345	1337	21.4202	852	17.6749	658	15.6653	609	0.000363726	-1.30465	down
ENSMUSG00000037772	Mrpl23	35.4692	1274	47.1346	1560	41.5127	1486	32.3897	983	24.2862	657	20.7205	593	0.00266065	-1.09827	down
ENSMUSG00000023094	Msrb2	29.3007	1818	30.6692	1754	24.9239	1543	7.03174	369	2.99074	140	3.64876	180	1.30044e-12	-3.04845	down
ENSMUSG00000020477	Mrps24	32.4795	1676	52.0078	2475	41.3254	2129	24.4487	1067	32.7655	1274	24.5327	1007	0.0021607	-1.06436	down
ENSMUSG00000026930	Gpsm1	23.3125	4067	25.1643	3702	35.0635	4905	18.1521	2415	9.81863	1237	9.71191	1310	3.06961e-05	-1.47384	down
ENSMUSG00000033429	Mcee	32.3747	1309	41.0319	1541	31.0752	1227	18.0434	621	14.3131	456	14.4572	452	3.95359e-06	-1.58039	down
ENSMUSG00000044951	Mylk4	15.7064	3918	9.77155	2564	20.8825	4845	0.782505	167	0.032166	7	0.109817	26	2.58119e-06	-5.90642	down
ENSMUSG00000030249	Abcc9	39.149	14863	28.9931	10219	37.7573	14288	11.1984	3653	10.0494	2873	12.5647	3800	6.88574e-22	-2.06586	down
ENSMUSG00000022210	Dhrs4	34.0217	2371	33.5373	2175	31.853	2201	17.9189	1065	16.7048	863	17.6622	954	6.93357e-08	-1.37918	down
ENSMUSG00000042406	Atf4	46.6985	4178	55.5975	4587	53.6035	4786	105.062	7942	185.601	12506	174.399	12409	0.000123092	1.12483	up
ENSMUSG00000026096	Osgepl1	26.3487	2393	26.8577	2292	25.5514	2397	9.13647	737	5.65612	391	6.80238	501	1.86914e-12	-2.26835	down
ENSMUSG00000024120	Lrpprc	32.38	7377	25.0703	5267	29.6682	6746	13.6759	2633	10.5612	1813	10.8674	1970	1.31785e-10	-1.72726	down
ENSMUSG00000026880	Stom	41.0631	5935	31.7694	4234	39.7463	5734	26.888	3284	16.4834	1795	15.6802	1803	0.000178244	-1.32923	down
ENSMUSG00000020741	Cluh	35.1311	9767	22.0952	5671	31.2324	8662	23.4642	5516	15.1967	3181	16.0244	3547	0.0016196	-1.09529	down
ENSMUSG00000021913	Ogdhl	29.115	5622	11.3366	2019	18.2078	3509	8.54816	1395	1.8015	262	2.43539	374	8.87758e-05	-2.56262	down
ENSMUSG00000002233	Rhoc	43.0989	2671	64.9111	3644	52.6816	3252	160.094	8298	253.487	11749	248.361	12242	1.76195e-07	1.58786	up
ENSMUSG00000027961	Lrrc39	30.7293	4920	29.7194	4388	32.415	5180	12.5772	1702	13.3392	1609	12.6373	1610	9.99423e-17	-1.69567	down
ENSMUSG00000025241	Fyco1	29.2111	11653	19.8837	7558	36.5838	14543	24.2776	8185	11.6036	3601	12.822	4069	0.00433406	-1.18317	down
ENSMUSG00000036585	Fgf1	30.152	6075	25.2758	4812	30.7892	6061	19.1528	3302	14.9076	2269	13.8771	2262	1.14022e-05	-1.24228	down
ENSMUSG00000020810	Cygb	29.0853	3516	37.103	4136	48.4851	5850	74.5588	7617	106.646	9711	134.783	12959	0.000320918	1.02967	up
ENSMUSG00000022223	Sdr39u1	28.8605	1770	34.0731	1925	23.0979	1390	10.8818	562	12.9321	592	11.1843	550	1.01e-07	-1.75202	down
ENSMUSG00000022817	Itgb5	36.6879	5677	33.8974	5013	43.2817	6908	128.648	16975	103.617	12474	159.979	19252	9.46611e-10	1.32969	up
ENSMUSG00000041426	Hibch	37.2498	3536	31.0183	2715	29.1243	2759	28.5286	2288	11.0404	790	13.0615	986	0.00868767	-1.29132	down
ENSMUSG00000032348	Gsta4	56.7203	2874	61.3887	2868	50.1644	2537	256.965	11002	170.771	6518	176.774	7124	3.1136e-05	1.41639	up
ENSMUSG00000030603	Psmc4	34.5849	2583	47.0032	3237	39.7225	2961	118.689	7490	162.339	9132	163.984	9740	1.68773e-07	1.42196	up
ENSMUSG00000011305	Plin5	39.8413	4104	28.3678	2695	27.5534	2833	4.64402	405	13.2292	1028	10.6775	876	9.96029e-08	-2.21239	down
ENSMUSG00000060261	Gtf2i	32.055	7167	24.0954	4968	31.4915	6843	20.5505	3923	14.1679	2162	16.2795	2699	0.000106282	-1.23912	down
ENSMUSG00000021236	Entpd5	30.4984	7807	25.75	6072	22.7467	5776	12.4038	2676	9.09202	1744	9.25681	1843	2.05895e-08	-1.8022	down
ENSMUSG00000073422	H2-Ke6	29.6781	1482	40.7437	1873	28.9236	1437	23.419	976	24.7455	929	19.7501	779	0.00483576	-1.00191	down
ENSMUSG00000034708	Grn	43.4804	5275	58.5849	5875	68.6329	7976	227.4	21727	157.718	13857	175.558	16081	3.39686e-06	1.31013	up
ENSMUSG00000018217	Pmp22	39.9154	3708	56.4376	4886	69.3911	6328	116.588	8999	194.309	13716	188.901	13929	0.000143615	1.16316	up
ENSMUSG00000028156	Eif4e	27.1974	6866	31.0145	7378	27.5122	6748	14.9661	3219	16.022	3115	16.8979	3406	4.01404e-07	-1.27001	down
ENSMUSG00000022462	Slc38a2	33.2378	8033	46.111	10276	50.6592	12219	114.502	23383	127.075	23133	128.606	24719	7.32303e-06	1.08439	up
ENSMUSG00000020009	Ifngr1	37.2814	4057	33.1351	3347	44.4276	4817	85.6775	7876	107.513	8871	125.18	10824	1.3416e-07	1.04133	up
ENSMUSG00000090150	Acad11	39.4224	7039	24.6544	4060	29.72	5267	17.0679	2551	8.4985	1144	8.06946	1147	1.19291e-05	-1.88058	down
ENSMUSG00000037152	Ndufc1	30.628	1984	46.1966	2760	31.6633	2047	19.0687	1044	23.1493	1130	18.7933	969	0.000197589	-1.28271	down
ENSMUSG00000023092	Fhl1	41.8391	5127	113.167	12409	99.2551	11726	252.175	25175	941.801	83996	722.331	67464	2.87949e-06	2.43634	up
ENSMUSG00000027074	Slc43a3	39.6217	5275	42.5128	5229	62.4294	8243	135.351	15269	128.532	12941	144.853	15366	2.5786e-07	1.10042	up
ENSMUSG00000025608	Podxl	39.9428	11142	17.9753	4624	42.5105	11835	12.39	2921	15.7341	3307	16.3549	3629	2.13064e-06	-1.57882	down
ENSMUSG00000031146	Plp2	32.0383	1923	57.1251	3161	44.6608	2675	248.381	12594	159.121	7192	150.293	7173	3.61161e-05	1.63894	up
ENSMUSG00000021190	Lgmn	39.8729	4098	45.1966	4300	53.7704	5527	181.987	15869	101.148	7827	116.356	9527	0.00150085	1.12795	up
ENSMUSG00000024924	Vldlr	25.9473	10600	19.4997	7391	24.1079	9785	19.5066	5545	15.0206	4275	18.4871	5023	1.72286e-05	-1.03814	down
ENSMUSG00000010911	Apip	36.3165	1731	36.0189	1583	27.4892	1308	18.7916	757	20.5288	737	14.5341	551	0.000152588	-1.33145	down
ENSMUSG00000000628	Hk2	25.9666	7424	21.9188	5779	28.0215	7977	14.1615	3422	13.7113	2953	12.4319	2827	2.81202e-09	-1.32562	down
ENSMUSG00000027076	Timm10	38.5288	1380	44.8851	1482	32.0675	1146	21.837	661	30.5757	825	25.1856	717	0.00266412	-1.03208	down
ENSMUSG00000028470	Hint2	35.4564	1122	38.3168	1118	24.4021	771	20.8164	557	13.7665	329	12.8426	324	0.000553832	-1.48706	down
ENSMUSG00000030990	Pgap2	36.4975	3092	31.542	2875	30.8538	2754	17.9377	1553	10.6142	810	15.9934	1152	1.50269e-05	-1.4699	down
ENSMUSG00000016541	Atxn10	31.9697	3212	46.8201	4337	38.3011	3840	419.583	35616	270.606	20476	280.416	22403	5.18073e-15	2.62785	up
ENSMUSG00000023951	Vegfa	56.6991	9450	32.992	5223	41.4107	6541	27.2322	3782	16.0126	2032	13.4882	1788	0.000127029	-1.60548	down
ENSMUSG00000040086	Tnni3k	25.6431	4022	21.9626	3179	25.0655	3933	13.2361	1757	12.1598	1436	10.6465	1329	2.21462e-08	-1.42989	down
ENSMUSG00000027709	Mccc1	28.9756	3754	24.265	2908	30.8279	3995	14.1552	1540	9.43064	921	8.5517	888	2.38891e-08	-1.7887	down
ENSMUSG00000040883	Tmem205	34.8001	1420	56.8141	2147	34.0721	1395	29.5593	1016	17.8352	550	17.3136	564	0.00200738	-1.39976	down
ENSMUSG00000027698	Nceh1	35.5509	8260	35.5395	7614	33.5962	7790	23.5496	4624	15.4363	2702	16.2643	3006	3.12181e-05	-1.34202	down
ENSMUSG00000058927	Gm10053	85.9945	4233	41.9968	1906	21.2811	1046	18.3646	764	15.2545	566	10.2181	400	0.000116706	-2.22134	down
ENSMUSG00000040269	Mrps28	25.9078	1052	29.5655	1107	25.6516	1040	7.77663	267	16.1502	494	16.7172	540	7.1404e-05	-1.46558	down
ENSMUSG00000019997	Ctgf	23.4813	2896	113.141	12995	100.739	12490	1012.18	106364	1099.05	102928	1381.74	136591	1.03535e-11	3.44201	up
ENSMUSG00000025911	Adhfe1	18.9353	2625	10.37	1606	10.3875	1701	6.18546	775	3.48323	289	2.34282	313	3.70299e-06	-2.24452	down
ENSMUSG00000026365	Cfh	57.7639	13038	45.7822	9460	113.554	25015	137.284	25382	233.657	39382	326.669	56943	0.00124479	1.26516	up
ENSMUSG00000015843	Rxrg	31.9225	2821	25.6338	2036	18.9353	1716	15.2368	1155	2.7174	197	2.87186	194	0.0021678	-2.22826	down
ENSMUSG00000032263	Bckdhb	26.7108	2042	20.2596	1428	16.7346	1276	12.3906	802	6.57524	379	5.45809	331	0.000152353	-1.79611	down
ENSMUSG00000037032	Apbb1	25.7039	3749	21.2419	2900	20.7545	2920	18.3956	2305	11.4334	1257	12.123	1428	0.00349364	-1.08717	down
ENSMUSG00000002781	Tmem143	27.6966	3429	17.5263	2029	21.3107	2623	12.6585	1274	4.71587	423	5.08392	475	5.30972e-05	-2.01802	down
ENSMUSG00000032526	Ss18l2	30.5889	1001	33.7812	992	24.3159	858	19.5944	508	20.1231	508	19.2812	529	0.000585865	-1.04827	down
ENSMUSG00000061758	Akr1b10	22.2963	1586	25.1853	1567	22.5604	1542	17.2077	998	8.16292	435	5.74395	325	0.00203366	-1.55028	down
ENSMUSG00000018932	Map2k3	25.182	2871	29.0282	3052	28.7719	3274	54.7892	5278	96.9032	8178	88.7528	7905	0.000197589	1.06642	up
ENSMUSG00000038204	Asb10	23.0481	2733	15.0649	1658	23.259	2706	7.15852	721	1.1496	101	1.27976	121	0.00498988	-3.00491	down
ENSMUSG00000028737	Aldh4a1	24.4733	4293	16.849	2725	23.7953	4166	8.16406	1210	4.84442	641	4.06152	567	8.4474e-10	-2.31751	down
ENSMUSG00000028393	Alad	19.8134	1241	28.6331	1656	21.268	1330	11.0831	587	9.96553	471	9.23933	461	9.34397e-07	-1.64246	down
ENSMUSG00000026154	Sdhaf4	27.8179	986	31.7679	1038	26.7835	947	10.527	316	13.9414	372	9.09383	257	6.88095e-08	-1.79945	down
ENSMUSG00000025348	Itga7	23.5896	4911	33.3917	6406	35.9001	7461	59.043	10377	86.4983	13426	116.518	19086	0.00091668	1.0351	up
ENSMUSG00000058997	Vwa8	26.437	9187	19.2815	6204	23.6665	8339	16.2407	4633	9.1056	2378	10.2638	2839	5.89351e-05	-1.39565	down
ENSMUSG00000022748	Cmss1	26.1745	1508	25.8167	1375	23.8938	1389	3.91897	178	4.17821	170	6.03011	237	5.58995e-32	-3.03198	down
ENSMUSG00000032067	Pts	22.9366	1200	28.847	1374	25.4145	1291	16.1273	696	10.6592	410	10.7668	435	3.62145e-05	-1.47797	down
ENSMUSG00000028063	Lmna	33.4518	4248	47.4563	6026	54.6171	7520	169.331	16237	189.489	17155	194.398	18716	1.05094e-07	1.41553	up
ENSMUSG00000003559	As3mt	26.0765	2368	22.3023	1868	19.224	1743	11.8707	911	12.4065	849	10.6472	769	5.20392e-06	-1.39396	down
ENSMUSG00000023939	Mrpl14	33.151	1109	38.7513	1196	27.72	926	22.57	638	22.0371	556	21.9375	584	0.00211486	-1.03335	down
ENSMUSG00000020108	Ddit4	9.46301	862	16.2547	1365	34.9982	3179	58.3687	4489	87.51	6000	88.1373	6380	0.00033073	1.56925	up
ENSMUSG00000021814	Anxa7	28.7853	4302	35.651	4905	37.1351	5534	87.4341	11049	90.2651	10174	99.2278	11772	3.51872e-06	1.01666	up
ENSMUSG00000022661	Cd200	26.0099	3152	20.1827	2263	26.613	3191	10.3601	1058	15.5591	1422	17.3381	1667	4.01386e-06	-1.1897	down
ENSMUSG00000038650	Rnh1	23.9275	2107	33.0777	2700	34.4162	3034	126.204	9592	118.875	8448	136.181	9953	9.93148e-13	1.69042	up
ENSMUSG00000026179	Pnkd	30.5231	2496	39.4726	2178	28.3514	2119	32.3601	1355	18.2831	944	25.1357	1118	0.000108812	-1.14695	down
ENSMUSG00000046727	Cystm1	37.8758	1628	73.1711	2874	49.8365	2125	164.947	5962	231.238	7380	213.859	7192	5.38964e-05	1.45224	up
ENSMUSG00000022816	Fstl1	36.3311	7139	32.2165	5838	60.5575	11876	89.3487	14836	205.547	30424	219.847	34358	1.87003e-05	1.57473	up
ENSMUSG00000032892	Rangrf	22.3563	951	25.8699	1015	23.0161	977	7.61201	274	6.57319	211	5.28881	179	2.05747e-12	-2.29368	down
ENSMUSG00000051989	Smim11	25.8689	696	36.0062	892	30.4958	821	14.7433	335	16.9563	347	15.1406	330	5.53216e-06	-1.40765	down
ENSMUSG00000030890	Ilk	28.3348	2670	28.8465	2644	33.7812	3149	122.314	9691	163.247	11385	169.796	12479	2.44185e-20	1.84441	up
ENSMUSG00000038084	Opa1	23.2011	7228	13.4935	4017	22.5687	6609	15.64	4183	8.29116	1867	8.08627	2048	0.00342511	-1.24905	down
ENSMUSG00000050856	Atp5k	23.354	450	42.0438	746	22.0205	423	11.7019	191	12.4798	181	11.5887	178	7.69107e-05	-1.75421	down
ENSMUSG00000024829	Mrpl21	29.9628	1257	33.7495	1309	29.2348	1228	21.8775	777	20.556	644	17.3062	586	0.00063236	-1.0693	down
ENSMUSG00000107002	0610012G03Rik	24.2467	1817	33.3313	2304	24.0515	1799	20.5028	1299	11.8749	671	11.3724	678	0.00196926	-1.3237	down
ENSMUSG00000026209	Dnpep	22.7636	2389	35.4104	3061	29.8596	3004	47.0561	3545	121.232	7813	127.289	8861	0.0086003	1.09044	up
ENSMUSG00000018428	Akap1	29.414	5730	14.8109	2657	20.4101	3965	12.1814	2006	10.163	1493	10.3267	1602	5.72928e-05	-1.4019	down
ENSMUSG00000062960	Kdr	52.4024	16099	11.6312	3295	25.6712	7871	9.52412	2473	14.886	3445	13.7832	3368	0.00166131	-1.67033	down
ENSMUSG00000041650	Pcca	24.2349	3258	14.6901	1819	15.8706	2130	12.3544	1399	5.02994	510	4.98994	534	0.000944203	-1.69033	down
ENSMUSG00000020629	Adi1	25.5511	2189	27.6799	2187	22.0099	1882	16.1644	1171	8.58759	555	10.4283	711	0.000108041	-1.52218	down
ENSMUSG00000031840	Rab3a	19.7018	1404	20.6474	1355	15.7504	1130	10.2504	634	5.86502	314	5.13255	295	3.56557e-05	-1.79974	down
ENSMUSG00000031490	Eif4ebp1	16.7514	1735	42.7756	4085	31.432	3249	91.4803	8006	87.9276	6860	87.2435	7186	0.00902413	1.10977	up
ENSMUSG00000021650	Ptcd2	30.7084	2714	22.2463	1813	21.9005	1932	21.0744	1574	12.0447	802	12.3329	867	0.00627923	-1.13535	down
ENSMUSG00000029661	Col1a2	33.5075	9293	36.6536	9374	56.2249	15526	135.509	31758	257.189	53730	316.614	69832	1.33963e-10	2.05824	up
ENSMUSG00000038582	Pptc7	28.0671	6760	15.987	3551	21.1474	5083	8.25227	1680	9.21948	1673	9.82381	1882	2.52285e-09	-1.68957	down
ENSMUSG00000074656	Eif2s2	27.2319	3587	25.0128	3036	29.5367	3886	49.908	5560	122.46	12103	144.307	15036	9.0493e-05	1.48647	up
ENSMUSG00000028743	Akr7a5	21.8578	1460	25.2062	1553	19.7298	1316	8.89237	502	12.4451	627	11.5079	612	9.206e-07	-1.48058	down
ENSMUSG00000019923	Zwint	23.5102	2236	27.6223	2430	27.6678	2627	100.515	8042	115.958	8366	120.755	9187	2.31733e-15	1.66219	up
ENSMUSG00000024538	Ppic	18.4698	1232	21.5913	1328	21.6452	1441	96.8254	5457	104.382	5244	106.044	5625	4.84981e-19	1.88226	up
ENSMUSG00000029860	Zyx	26.2205	3449	41.7705	4833	37.6272	5034	108.694	11707	174.019	16517	196.485	19734	1.96457e-08	1.68911	up
ENSMUSG00000064302	Clasp1	24.7126	12098	11.2908	5506	23.0791	8643	10.3602	4479	9.09034	3355	10.5145	4070	0.000168006	-1.26828	down
ENSMUSG00000045316	Fahd1	28.005	2140	22.6497	1596	19.4895	1486	14.6581	947	7.54593	435	7.51073	457	0.000166631	-1.65399	down
ENSMUSG00000047547	Cltb	27.4704	3113	36.831	3850	34.2851	3879	75.0842	7185	110.46	9429	111.307	10034	2.95166e-05	1.14079	up
ENSMUSG00000031740	Mmp2	29.1018	4640	34.6219	5058	46.1692	7356	145.544	19502	212.991	25542	278.276	35200	3.36154e-15	2.09834	up
ENSMUSG00000003809	Gcdh	20.636	2295	15.922	1626	15.1113	1679	12.0547	1133	4.84145	410	4.3566	385	0.00130878	-1.67247	down
ENSMUSG00000045193	Cirbp	12.7962	863	22.9225	1410	15.4741	1043	49.3454	2849	52.0706	2666	50.4735	2736	0.00147224	1.13797	up
ENSMUSG00000071347	C1qtnf9	22.1226	2184	15.3104	1394	24.2422	2388	8.92645	745	10.0194	745	10.4733	823	1.09187e-10	-1.48256	down
ENSMUSG00000039376	Synpo2l	14.9715	3374	37.7614	7932	39.29	7873	115.321	18963	213.521	32220	211.996	33608	2.48876e-06	1.98537	up
ENSMUSG00000041736	Tspo	32.9548	1430	57.5211	2303	47.4474	2055	353.539	12951	201.633	6586	209.523	7231	2.08911e-07	2.05472	up
ENSMUSG00000064080	Fbln2	30.4477	7481	26.0994	5938	45.7385	11055	181.533	37599	161.967	29751	178.147	34808	8.27352e-19	1.95854	up
ENSMUSG00000006715	Gmnn	24.8821	1204	22.0712	990	19.0134	916	11.9496	502	3.77082	143	3.89347	152	0.000226335	-2.10637	down
ENSMUSG00000037351	Actr1b	23.4973	3958	22.3065	3465	29.5272	4956	39.409	5606	79.7892	10115	85.6715	11471	0.00211486	1.00046	up
ENSMUSG00000068079	Tcf15	18.2481	928	22.1724	1040	17.4324	885	11.2553	484	10.0252	384	8.15022	330	6.0084e-05	-1.40776	down
ENSMUSG00000055044	Pdlim1	27.2765	3588	29.2987	3603	25.8745	3395	84.7757	9552	86.6995	8708	89.3588	9476	5.55344e-07	1.231	up
ENSMUSG00000032563	Mrpl3	22.1373	3488	14.6559	2643	14.9664	2578	12.7222	2061	8.09883	1064	7.54748	1087	0.00360861	-1.1937	down
ENSMUSG00000019689	Fmc1	22.8067	567	39.7485	911	24.9445	619	10.4263	219	15.8738	298	12.7243	252	7.16497e-05	-1.62797	down
ENSMUSG00000029777	Gars	23.6343	2918	22.3343	2542	24.2486	2987	52.868	5514	71.3055	6630	76.687	7528	1.35158e-06	1.07285	up
ENSMUSG00000021646	Mccc2	16.4453	1811	12.4064	1260	11.4052	1254	6.06285	552	2.63835	219	3.13301	274	8.87323e-07	-2.1963	down
ENSMUSG00000002661	Alkbh7	19.6302	933	29.8737	1309	17.4713	828	12.4559	501	9.62718	343	9.02205	338	0.000184625	-1.55993	down
ENSMUSG00000025337	Sbds	23.8825	1911	23.8268	1764	25.7428	2051	53.6605	3625	77.346	4670	88.9984	5656	4.50044e-06	1.13373	up
ENSMUSG00000028973	Abcb8	16.4762	2554	14.1758	1996	15.6433	2389	9.96816	1287	6.22947	717	5.61602	683	3.86567e-05	-1.49732	down
ENSMUSG00000022442	Ttll1	21.6946	2318	14.5382	1432	12.6184	1346	7.55783	681	4.77928	386	4.3884	373	2.57485e-06	-1.97145	down
ENSMUSG00000026922	Agpat2	20.4475	1579	20.4282	1454	17.4992	1349	11.2293	733	9.71486	566	8.64154	531	7.89056e-06	-1.41162	down
ENSMUSG00000027305	Ndufaf1	24.5352	1846	20.9973	1381	13.9334	1036	15.2871	965	9.22076	498	8.22375	483	0.00652301	-1.29331	down
ENSMUSG00000056367	Actr3b	11.326	1112	16.8003	1598	16.8504	1642	3.74697	328	1.20447	96	1.65934	133	4.56641e-10	-3.10652	down
ENSMUSG00000041632	Mrps27	20.5988	1919	19.6232	1709	17.4472	1586	13.3535	1069	10.4204	752	9.55674	722	0.000415304	-1.18731	down
ENSMUSG00000094686	Ccl21a	22.2379	1004	36.6208	1524	83.9307	3780	5.16569	197	25.2846	860	27.3531	982	0.00883441	-1.70988	down
ENSMUSG00000062691	Cebpzos	21.219	740	31.7912	997	22.9457	770	15.1391	465	13.8159	367	14.7368	369	0.000759817	-1.23141	down
ENSMUSG00000028195	Cyr61	23.4649	2457	28.5698	2759	22.4273	2344	133.516	11813	179.328	14144	197.563	16452	4.15378e-18	2.31436	up
ENSMUSG00000042010	Acacb	18.321	8242	14.3592	6035	19.8823	8957	7.39078	2847	6.84738	2351	6.77145	2455	6.32447e-16	-1.72251	down
ENSMUSG00000023921	Mut	18.1243	3442	13.7887	2422	17.237	3268	9.98047	1605	4.75366	673	5.23484	789	3.19707e-05	-1.6965	down
ENSMUSG00000039474	Wfs1	21.1028	4145	22.1861	4018	22.0317	4319	48.9825	8129	68.8767	10190	62.8394	9816	1.77696e-05	1.02549	up
ENSMUSG00000028690	Mmachc	22.4629	2454	19.6881	1983	16.5377	1803	9.6586	892	6.32498	521	6.31507	549	5.11845e-07	-1.82298	down
ENSMUSG00000017344	Vtn	26.6841	2414	16.7782	1400	14.2381	1286	10.8132	827	9.58129	653	11.4994	828	0.000525906	-1.30875	down
ENSMUSG00000009995	Taz	17.3906	1612	18.6629	1588	18.9491	1728	11.5072	865	10.7473	743	10.9484	792	1.01143e-06	-1.1831	down
ENSMUSG00000018882	Mrpl45	22.4697	2833	17.4079	2025	18.0134	2267	10.3797	1107	11.4727	1090	11.3871	1142	1.83356e-06	-1.23932	down
ENSMUSG00000030208	Emp1	32.8403	4634	37.1041	4828	59.4217	8369	99.5962	11922	176.705	18783	213.134	23988	3.19094e-06	1.49823	up
ENSMUSG00000021951	Eef1akmt1	18.9343	865	30.9273	1302	19.3156	880	11.0737	428	16.2027	557	13.9421	507	0.0020282	-1.2134	down
ENSMUSG00000006301	Tmbim1	21.3964	2661	24.9063	3220	28.2145	3560	109.12	13166	98.6503	10111	93.5068	11441	2.12518e-12	1.73511	up
ENSMUSG00000020593	Lpin1	24.0613	6964	15.1964	4056	25.3383	6602	9.99068	2438	9.8705	2152	8.86972	2028	8.41051e-09	-1.52598	down
ENSMUSG00000038506	Dcun1d2	19.2826	2776	15.098	1984	17.7528	2590	3.91967	478	4.9671	560	4.84569	576	1.14662e-24	-2.32251	down
ENSMUSG00000028229	Rmdn1	16.5271	1421	20.7255	1631	17.553	1436	13.7043	958	10.0889	598	7.98049	528	0.00118458	-1.2579	down
ENSMUSG00000045160	Bola3	24.6562	2957	24.4071	2699	22.9828	2751	14.7625	1491	10.5971	947	9.24304	882	1.05103e-05	-1.4821	down
ENSMUSG00000042834	Nrep	9.7817	1111	10.0341	1067	8.73279	996	5.81643	560	5.82173	506	6.10521	553	6.05651e-05	-1.13032	down
ENSMUSG00000079243	Xirp1	21.568	6531	27.5237	7685	35.9645	10869	105.59	27018	119.401	27235	113.262	27277	4.94182e-12	1.58051	up
ENSMUSG00000055723	Rras2	21.5599	2556	23.7837	2875	20.1809	2397	56.51	5645	86.9595	8798	91.7807	9931	8.32641e-06	1.46151	up
ENSMUSG00000019278	Dpep1	36.6822	4248	14.0408	1496	27.1234	3134	162.549	15922	176.008	15368	186.733	17216	3.40317e-11	2.33763	up
ENSMUSG00000021607	Mrpl36	26.0079	1215	31.3227	1362	22.8726	1051	11.487	461	19.8778	707	21.6155	809	0.00488047	-1.05905	down
ENSMUSG00000004035	Gstm7	18.8453	1315	16.3519	1069	11.3502	782	11.3722	664	4.94366	265	5.00977	279	0.00295622	-1.55299	down
ENSMUSG00000041126	H2afv	20.7144	1720	30.8999	2342	29.8174	2459	13.2352	934	20.8281	1286	21.7386	1394	0.00127012	-1.00548	down
ENSMUSG00000021493	Pdlim7	20.85	1362	42.1794	2271	22.898	1536	240.934	10490	200.256	8191	247.531	10501	2.22118e-11	2.30571	up
ENSMUSG00000037818	Abhd18	12.561	2495	8.4173	1347	10.4457	1952	3.93801	498	2.23849	316	2.18945	322	5.42463e-13	-2.47259	down
ENSMUSG00000025486	Sirt3	20.3772	1445	18.2724	1178	18.5345	1069	14.2753	815	8.08478	438	9.19877	530	0.00202213	-1.20752	down
ENSMUSG00000048332	Lhfp	22.4708	2457	17.9005	1805	24.5652	2681	49.127	4539	93.8601	7729	108.676	9449	1.39451e-06	1.50849	up
ENSMUSG00000029177	Cenpa	16.5413	983	17.7873	999	17.4819	1018	9.67524	541	12.2469	614	8.834	427	0.00131203	-1.06082	down
ENSMUSG00000015291	Gdi1	18.107	2504	24.0866	3071	27.7048	3823	37.9798	4438	74.4924	7758	85.2083	9370	0.00265831	1.05152	up
ENSMUSG00000017428	Psmd11	18.0803	2449	15.6253	2013	22.0417	3098	41.9848	5055	69.0368	7248	70.2083	7936	1.6905e-07	1.29572	up
ENSMUSG00000070348	Ccnd1	26.7016	5179	12.2948	2199	23.4163	4533	7.91155	1297	8.02092	1172	9.90783	1529	1.54079e-07	-1.68933	down
ENSMUSG00000010064	Slc38a3	21.9507	3069	11.1593	1272	9.89464	1301	6.15213	674	4.77126	456	2.45675	262	5.44642e-05	-2.14897	down
ENSMUSG00000030123	Plxnd1	21.6801	7766	8.65465	2859	15.5028	5541	9.69093	2934	5.91044	1595	7.58119	2160	0.00101075	-1.38822	down
ENSMUSG00000021993	Mipep	19.2368	3235	17.4568	2721	18.7333	2919	10.4249	1382	8.38725	989	7.39277	920	1.76195e-07	-1.57072	down
ENSMUSG00000027804	Ppid	21.3616	1934	20.2175	1691	23.822	2135	7.5995	570	17.8301	1198	17.616	1239	0.0036679	-1.08057	down
ENSMUSG00000042647	Acad12	18.4652	3711	16.1833	3002	19.4511	3908	7.25614	1222	4.3791	665	3.71243	594	6.00176e-10	-2.21692	down
ENSMUSG00000024978	Gpam	12.6784	2520	2.17474	399	21.1882	4203	4.33234	728	2.89305	434	3.84916	609	0.00184679	-2.02963	down
ENSMUSG00000001983	Taco1	18.5636	1332	6.13169	406	17.247	1235	5.50531	334	3.34465	181	4.53092	259	1.52711e-05	-2.03026	down
ENSMUSG00000010362	Rdm1	15.9958	933	20.4192	1098	21.0749	1226	4.94113	244	7.47212	329	6.60469	307	3.16182e-13	-2.03038	down
ENSMUSG00000042109	Csdc2	20.419	2632	13.8289	1638	15.7808	2030	13.6029	1485	8.02979	782	9.36791	959	0.00373924	-1.10132	down
ENSMUSG00000024404	Riok3	18.7939	3641	20.1066	3643	20.551	4023	53.6202	8760	55.1224	8077	68.0352	10542	9.16746e-08	1.12242	up
ENSMUSG00000031767	Nudt7	16.0614	2229	15.9637	1986	15.0484	2127	9.06546	931	6.25507	607	6.29629	656	1.55859e-08	-1.67491	down
ENSMUSG00000040521	Tsfm	19.0506	1193	20.9949	1212	15.5679	974	7.76536	411	9.56327	451	7.83234	390	8.71022e-07	-1.59641	down
ENSMUSG00000054435	Gimap4	23.2223	2125	13.039	1084	17.1164	1573	5.76256	456	10.7572	735	11.858	829	0.00018199	-1.38236	down
ENSMUSG00000010095	Slc3a2	20.2631	2139	30.1082	2757	28.1959	2764	73.5682	6146	80.5581	6000	81.8405	6444	1.22639e-05	1.12576	up
ENSMUSG00000057229	Dmac2	16.2632	1482	13.5273	1451	14.0127	1324	11.8551	981	8.91313	639	8.85983	745	0.00247693	-1.00672	down
ENSMUSG00000056228	Cars2	17.9888	1641	12.6459	1125	12.1587	1106	5.63283	448	5.38358	375	3.84425	285	8.51245e-08	-1.94685	down
ENSMUSG00000026393	Nek7	18.4578	5033	14.6953	3595	21.8961	5713	47.6962	10821	50.4697	10030	54.966	11634	3.98533e-08	1.05874	up
ENSMUSG00000021456	Fbp2	12.4014	871	13.2472	858	11.419	801	0.955828	57	1.2264	65	1.07367	60	1.88609e-38	-3.95388	down
ENSMUSG00000019864	Rtn4ip1	19.3518	2992	13.4592	1919	14.8044	2285	6.10288	798	3.95459	461	3.25504	401	3.64924e-09	-2.24416	down
ENSMUSG00000030116	Mfap5	25.4394	1952	42.7677	3011	46.9167	3634	173.291	10210	460.79	24593	443.221	24856	3.45014e-11	2.65187	up
ENSMUSG00000019966	Kitl	20.033	5856	16.678	4505	25.7059	7435	8.11217	2009	14.0713	3104	16.114	3754	0.000106165	-1.1302	down
ENSMUSG00000021458	2010111I01Rik	23.1187	2199	25.8596	2606	30.5388	2576	46.2604	4037	88.2216	6646	87.5578	6134	0.00128115	1.03346	up
ENSMUSG00000030621	Me3	12.2525	2850	12.7522	2735	11.6407	2702	9.50042	1864	4.79093	840	3.62412	671	0.00252475	-1.43088	down
ENSMUSG00000024645	Timm21	17	1160	14.4423	909	12.7183	866	5.39607	311	6.29253	324	6.88131	374	9.03861e-09	-1.70248	down
ENSMUSG00000015478	Rnf5	15.5873	1001	20.7	1226	16.3811	1050	12.1538	660	11.6822	565	11.8651	606	0.0015032	-1.0044	down
ENSMUSG00000020610	Amz2	16.4871	2298	17.1187	2007	17.9139	2470	12.0001	1366	11.4986	1143	11.1734	1190	1.18855e-05	-1.00744	down
ENSMUSG00000022332	Khdrbs3	17.1343	1984	14.5915	1387	16.4474	1645	5.86157	560	7.80275	597	7.67182	668	2.2632e-10	-1.60398	down
ENSMUSG00000032435	Dync1li1	20.7997	2806	16.9089	2104	22.4371	3021	88.9341	10137	44.9817	4571	46.3525	4973	0.00293871	1.19616	up
ENSMUSG00000021906	Oxnad1	18.6562	2211	11.0532	1254	13.2625	1577	8.15047	841	6.58048	581	6.59054	642	2.57895e-05	-1.42459	down
ENSMUSG00000024601	Isoc1	16.9805	2257	10.9494	1342	20.39	2705	7.88756	886	10.3253	1034	12.3101	1302	0.000135968	-1.07917	down
ENSMUSG00000000753	Serpinf1	27.0506	2518	29.4555	2563	31.6585	2962	72.9452	5819	184.444	13115	216.546	16197	2.44437e-07	1.96839	up
ENSMUSG00000021388	Aspn	19.088	2297	21.7522	2404	42.1792	5045	61.5712	6257	221.172	19965	258.789	24729	3.58054e-06	2.28052	up
ENSMUSG00000007338	Mrpl49	16.3135	1457	18.0423	1486	15.679	1398	8.148	615	9.82013	661	12.2984	874	2.28879e-05	-1.18284	down
ENSMUSG00000028396	2310002L09Rik	22.407	2232	30.7201	2824	23.3796	2328	17.7053	1479	18.4589	1388	13.1441	1040	0.00242752	-1.07411	down
ENSMUSG00000052214	Opa3	17.1897	2965	13.858	2201	16.8728	2940	10.348	1467	10.5297	1360	11.4542	1568	1.25171e-06	-1.0178	down
ENSMUSG00000035686	Thrsp	28.5548	1891	14.0349	858	18.5728	1228	10.3464	579	8.30929	415	7.10854	375	3.12991e-05	-1.66113	down
ENSMUSG00000034911	Ushbp1	15.9644	2395	12.5617	1465	17.3197	2618	9.02458	965	11.5221	1130	10.3735	1103	1.15779e-05	-1.128	down
ENSMUSG00000020423	Btg2	10.6925	1521	18.9763	2490	16.3109	2316	48.2982	5806	72.3318	7751	67.3391	7619	1.07496e-06	1.58278	up
ENSMUSG00000026222	Sp100	22.5109	2523	10.1575	1157	20.614	2211	7.77756	855	12.2644	1087	13.1087	1212	0.00294509	-1.01799	down
ENSMUSG00000010122	Slc47a1	14.5691	2049	17.0966	2442	17.1478	2434	11.8104	1375	8.3742	978	10.2867	1241	0.000103495	-1.10232	down
ENSMUSG00000056666	Retsat	14.3231	2167	14.0122	1927	12.6233	1871	8.02986	1007	5.51671	532	6.5402	686	6.06644e-06	-1.57713	down
ENSMUSG00000078931	Pdf	19.2572	1292	14.8927	913	14.6499	967	2.98681	171	5.7285	284	4.49884	227	5.44986e-12	-2.36252	down
ENSMUSG00000020427	Igfbp3	9.47294	1187	12.063	1393	15.3981	1913	149.817	15859	42.1988	3982	44.3462	4423	2.94216e-05	2.32739	up
ENSMUSG00000053716	Dusp7	12.085	2012	17.6311	2709	14.9973	2478	7.30877	1015	7.33568	918	10.1692	1348	1.05103e-05	-1.30728	down
ENSMUSG00000030352	Tspan9	21.2715	3756	17.4168	3142	26.5114	4070	41.0519	6331	114.886	15749	138.311	19551	1.3382e-05	1.77285	up
ENSMUSG00000029070	Mxra8	21.8562	2481	23.2737	2453	31.7876	3552	73.1986	7066	98.8923	8471	116.073	10378	1.58509e-11	1.47982	up
ENSMUSG00000025283	Sat1	24.583	1290	21.5351	1197	31.639	1925	72.4241	3315	247.978	10024	192.597	8287	2.08754e-07	2.18017	up
ENSMUSG00000041577	Prelp	20.464	3837	15.5699	2692	24.3124	4549	25.8521	4096	81.0368	11444	115.828	17271	0.00358601	1.42475	up
ENSMUSG00000023905	Tnfrsf12a	40.1995	2050	64.0181	3002	37.8797	1873	164.878	6829	323.246	12256	281.288	11374	1.00348e-06	1.94332	up
ENSMUSG00000066705	Fxyd6	17.5317	1627	19.5717	1675	25.8783	2397	67.0636	5257	110.318	7708	140.738	10383	4.15356e-11	1.89597	up
ENSMUSG00000000340	Dbt	15.0801	2582	8.27029	1306	12.189	2083	6.19742	896	4.56685	589	4.82156	657	2.70901e-06	-1.5984	down
ENSMUSG00000051671	Coa6	17.0107	659	21.4402	767	16.2002	628	9.33837	305	12.4836	365	12.8879	398	0.000957589	-1.11654	down
ENSMUSG00000028710	Atpaf1	19.8473	2483	15.5223	1836	14.7661	1827	10.552	1109	6.58931	631	6.104	613	6.98396e-05	-1.52919	down
ENSMUSG00000038319	Kcnh2	10.1156	2062	14.7475	2362	15.5878	3134	11.058	1843	3.1622	433	3.76874	647	0.00943959	-1.48676	down
ENSMUSG00000028982	Slc25a33	9.88268	968	17.6866	1596	13.4214	1311	6.81476	564	7.42519	548	8.33754	649	0.000153471	-1.31264	down
ENSMUSG00000037211	Spry1	13.0155	1676	14.4703	1732	16.6532	2138	45.685	4971	61.6938	5968	74.331	7605	3.46861e-12	1.59501	up
ENSMUSG00000071604	Fam189a2	17.5415	2317	19.3941	2363	17.6511	2327	56.6243	6321	43.4911	4328	47.875	5030	0.000473674	1.00868	up
ENSMUSG00000042978	Sbk1	14.5932	3110	14.7765	2904	18.0292	3835	12.1512	2188	3.92961	631	3.79161	643	0.00316941	-1.61971	down
ENSMUSG00000010607	Pigyl	14.2621	515	19.0284	633	16.3094	587	11.4063	348	12.0284	328	9.81047	282	0.00369258	-1.00756	down
ENSMUSG00000044338	Aplnr	15.773	3026	3.4548	612	4.7466	909	0.948617	154	0.939776	136	0.885608	136	5.49113e-10	-3.55402	down
ENSMUSG00000024726	Carnmt1	15.6809	1700	11.2446	1124	16.7259	1810	6.73352	617	4.54114	371	5.40624	467	2.248e-09	-1.78872	down
ENSMUSG00000031958	Ldhd	13.9097	1640	11.867	1290	14.7631	1737	5.24586	523	4.53386	403	3.55306	334	8.69452e-12	-2.00775	down
ENSMUSG00000045201	Lrrc3b	12.0789	1012	9.13915	716	6.62683	562	3.48397	253	5.43607	324	3.83504	261	5.80184e-05	-1.61348	down
ENSMUSG00000029469	Ift81	12.0204	1827	7.60792	1074	8.06026	1230	4.51828	585	2.62821	303	2.95369	358	2.58119e-06	-1.86958	down
ENSMUSG00000038302	Afg1l	15.3726	2004	10.3538	1245	10.662	1387	4.7988	529	2.73658	269	3.08203	325	1.3493e-08	-2.18806	down
ENSMUSG00000031969	Acad8	12.5426	1850	12.3507	1689	12.5972	1848	6.91575	852	8.44187	944	9.06178	1026	3.30878e-06	-1.08204	down
ENSMUSG00000021185	Dglucy	10.8254	1763	7.20373	1072	11.1481	1844	4.7937	666	2.9145	284	2.55967	319	2.38446e-06	-1.98606	down
ENSMUSG00000054408	Spcs3	17.4939	3145	22.1492	3671	23.9533	4297	47.934	7281	75.9268	10281	93.9091	13425	5.11087e-06	1.32558	up
ENSMUSG00000014554	Dguok	13.8195	830	16.8191	958	11.2264	662	7.69343	414	6.07681	281	7.20796	359	0.000242807	-1.4012	down
ENSMUSG00000074743	Thbd	21.037	4062	14.4541	2574	32.3535	6235	5.29485	864	12.561	1827	13.4117	2060	0.000135525	-1.53277	down
ENSMUSG00000042642	Flad1	13.7466	1982	10.4406	1435	11.0488	1619	9.32582	1121	4.32546	453	4.09136	474	0.00219958	-1.43016	down
ENSMUSG00000028278	Rragd	19.7049	5118	15.2545	3654	17.3335	4493	15.5105	3404	6.85494	1342	7.10313	1468	0.00776667	-1.22044	down
ENSMUSG00000025150	Cbr2	27.3642	1576	28.579	1517	51.8387	2979	9.83509	479	16.6328	722	15.1833	696	1.10783e-08	-1.7734	down
ENSMUSG00000020458	Rtn4	16.9869	3778	38.773	7972	37.5145	8561	264.906	52589	292.497	49466	344.967	60701	8.99733e-17	2.8515	up
ENSMUSG00000027601	Mtfr1	15.9287	2354	9.89511	1398	13.0004	1940	7.00038	906	5.93869	679	6.6614	808	1.62628e-06	-1.38243	down
ENSMUSG00000074749	Kiz	16.622	1882	12.9469	1352	19.7824	2232	12.8869	1227	6.42614	547	8.51449	765	0.00139536	-1.21868	down
ENSMUSG00000007659	Bcl2l1	12.9095	1674	21.8372	2604	31.1913	3762	50.6427	5582	64.0108	6213	72.0097	7280	0.000565725	1.12318	up
ENSMUSG00000057497	Fam136a	16.019	1352	15.896	1242	14.9128	1264	7.68444	517	9.1464	564	8.59299	554	6.66564e-08	-1.38927	down
ENSMUSG00000022546	Gpt	11.5727	1057	9.57676	790	8.87318	780	3.88941	289	0.566967	41	0.751937	49	7.42766e-05	-2.92414	down
ENSMUSG00000026939	Tmem141	14.3603	593	23.3755	889	15.1652	624	13.6469	476	9.04642	281	7.21626	237	0.00962847	-1.25131	down
ENSMUSG00000030096	Slc6a6	21.5543	6915	18.8431	5562	31.3071	10015	68.2592	18504	73.7202	17816	82.312	20995	8.24741e-10	1.24042	up
ENSMUSG00000027613	Eif6	11.739	914	21.4691	1540	17.4187	1349	46.0522	3022	57.6439	3376	60.0798	3712	0.000192324	1.24265	up
ENSMUSG00000032826	Ank2	8.85416	3206	7.97162	2075	11.5989	4260	8.94904	1723	2.84469	1014	3.7371	1274	2.42803e-05	-1.3465	down
ENSMUSG00000030681	Mvp	16.9995	2500	21.8798	2969	26.3323	3867	88.4237	10993	68.692	7609	81.9061	9585	1.67961e-08	1.46276	up
ENSMUSG00000029685	Asb15	13.0722	2964	9.6179	2011	12.0098	2717	2.24349	430	0.2901	50	0.540523	98	1.08351e-08	-3.84885	down
ENSMUSG00000032554	Trf	27.1061	3614	19.0608	2344	40.7107	5415	95.4052	10639	60.6151	6078	70.368	7458	0.00456347	1.00366	up
ENSMUSG00000039629	Strip2	11.5765	3222	12.1332	3115	14.4351	4006	7.48566	1747	4.05081	851	4.62313	1024	2.48876e-06	-1.64048	down
ENSMUSG00000039670	Oxld1	14.3479	606	16.2292	632	13.4752	565	5.22007	186	2.84928	92	2.31407	79	5.08569e-08	-2.48319	down
ENSMUSG00000001964	Emd	12.5691	1009	16.8564	1244	17.789	1440	24.7685	1720	53.1116	3280	49.7745	3248	0.00522764	1.01426	up
ENSMUSG00000001506	Col1a1	23.1477	7119	20.3964	5784	31.6255	9707	83.9393	21813	152.894	35418	194.156	47488	6.49227e-12	2.08317	up
ENSMUSG00000053279	Aldh1a1	12.764	1303	14.0407	1353	30.0793	2886	55.3171	4566	91.6189	7082	119.376	9605	4.16793e-07	1.83762	up
ENSMUSG00000054021	Sirt5	16.441	1208	14.2874	963	12.4797	929	9.69022	602	3.14684	177	4.25532	254	0.00103599	-1.73351	down
ENSMUSG00000020681	Ace	17.6539	4403	14.0014	3145	26.3361	6567	97.0476	20187	112.692	21129	147.758	29317	1.85813e-19	2.21662	up
ENSMUSG00000021666	Gfm2	14.445	2379	11.5673	1755	12.7684	2050	10.863	1554	4.4169	567	4.53281	616	0.00793772	-1.30478	down
ENSMUSG00000022792	Yars2	13.9454	1140	14.1609	1140	11.3448	927	7.6803	530	7.73215	538	6.35527	432	0.000255614	-1.25567	down
ENSMUSG00000039063	Echdc3	9.63687	926	9.05592	802	7.0048	672	3.70448	301	1.53975	112	1.61701	124	3.41536e-06	-2.31466	down
ENSMUSG00000040990	Sh3kbp1	20.5146	5711	23.9734	4730	14.5321	3990	9.45884	2798	4.75168	1216	4.99519	1232	0.000375792	-1.61329	down
ENSMUSG00000054404	Slfn5	19.2052	5952	10.9771	3139	22.6574	6943	7.25154	1894	11.2732	2634	11.8763	2930	0.000124742	-1.2066	down
ENSMUSG00000040112	Mrps35	12.1515	2623	11.1855	2227	10.3322	2213	7.75924	1416	5.55774	904	5.20513	885	0.000164331	-1.28563	down
ENSMUSG00000019763	Rmnd1	17.1936	2257	9.15934	1270	10.9824	1378	3.19127	384	1.86931	218	2.17301	256	2.86325e-12	-2.661	down
ENSMUSG00000020250	Txnrd1	17.1891	2961	16.9737	2940	23.5217	3627	38.0356	5441	71.1807	9205	84.9152	11070	3.73517e-05	1.28377	up
ENSMUSG00000021273	Fdft1	8.71957	1336	9.60949	1358	8.46329	1441	7.03811	978	4.25536	481	3.57158	429	0.00373924	-1.26423	down
ENSMUSG00000031790	Mmp15	14.742	3926	5.62636	1382	9.85154	2619	2.18063	491	1.34892	271	1.53347	325	9.93148e-13	-2.97996	down
ENSMUSG00000067369	Trmt2b	12.4288	2059	8.22723	1424	10.1425	1831	7.11418	990	5.17295	701	5.10493	725	1.90684e-05	-1.26748	down
ENSMUSG00000054894	Atp5s	12.8847	940	12.3246	857	10.484	781	9.47885	614	7.68447	430	5.90608	357	0.00898964	-1.02745	down
ENSMUSG00000026495	Efcab2	12.2759	2280	9.092	1557	14.3443	2658	5.65129	887	5.721	801	6.66902	985	1.35577e-10	-1.39851	down
ENSMUSG00000024659	Anxa1	19.6448	1706	27.7821	2224	44.6173	3866	110.95	8139	165.889	10848	165.633	11437	2.05008e-09	1.85994	up
ENSMUSG00000029840	Mtpn	16.4233	3373	19.493	3692	24.7556	5074	30.8464	5353	74.3454	11501	81.7691	13356	0.00224446	1.17644	up
ENSMUSG00000005628	Tmod4	11.5811	728	8.49494	500	8.87864	560	1.5626	86	0.790084	41	1.51112	76	1.00745e-17	-3.29442	down
ENSMUSG00000038855	Itpkb	15.2954	4946	7.30344	2178	15.6472	5050	6.24954	1708	7.07157	1723	8.78291	2259	0.000251627	-1.2033	down
ENSMUSG00000024007	Ppil1	12.6879	962	14.9114	1043	11.0731	838	5.2467	337	7.05951	404	6.61677	399	3.81816e-06	-1.48882	down
ENSMUSG00000020747	Tmem94	12.0955	3254	8.70579	2219	11.0245	3023	3.80172	888	3.29016	685	3.16664	695	3.27841e-15	-2.03177	down
ENSMUSG00000028261	Ndufaf4	15.6382	2923	13.2197	2265	12.9811	2422	5.25586	837	7.5679	1066	7.94125	1155	3.95193e-08	-1.46899	down
ENSMUSG00000032667	Pon2	16.9306	2116	22.2092	2559	19.5895	2443	43.3291	4575	104.078	9795	116.453	11571	1.24727e-05	1.694	up
ENSMUSG00000024664	Fads3	12.9274	2192	14.0598	2198	14.584	2468	42.4134	6076	42.9838	5489	43.7879	5904	1.18428e-08	1.20555	up
ENSMUSG00000018899	Irf1	14.1627	1570	9.57055	978	17.1966	1890	7.54316	701	9.25249	773	8.06824	709	3.59256e-05	-1.12315	down
ENSMUSG00000035772	Mrps2	14.989	1617	11.3395	1128	11.1116	1197	8.08017	737	7.95707	647	9.09774	781	0.000579791	-1.0186	down
ENSMUSG00000028107	Tars2	12.7603	1584	8.75949	975	9.89665	1221	8.52674	869	6.70059	598	5.21063	500	0.00568499	-1.06791	down
ENSMUSG00000090272	Mndal	18.0471	1452	12.6722	953	19.6324	1616	6.18246	438	10.3699	613	11.5471	753	1.44403e-05	-1.28127	down
ENSMUSG00000031712	Il15	11.0112	874	16.1927	1220	13.8446	1163	5.19199	330	5.43135	305	3.1644	188	3.20732e-08	-2.12189	down
ENSMUSG00000028766	Alpl	16.1682	2115	17.7119	2137	16.812	2192	5.27656	584	11.7635	1158	8.21527	855	4.00584e-05	-1.45513	down
ENSMUSG00000014633	Cmc2	16.1149	936	17.0694	902	9.7433	573	5.34672	288	7.62532	314	4.06837	192	6.47557e-05	-1.77013	down
ENSMUSG00000002346	Slc25a42	11.2162	1859	8.64542	1322	9.76606	1616	2.7619	387	3.62039	452	3.52639	463	4.40262e-16	-2.02182	down
ENSMUSG00000035933	Cog5	10.9082	1865	11.8697	1925	13.6884	2299	8.52471	1212	6.49208	842	6.9842	958	1.79839e-05	-1.15186	down
ENSMUSG00000039611	Tmem246	13.1714	1841	11.3612	1572	12.5378	1557	9.75568	1081	7.67181	753	6.70065	702	0.0010038	-1.11603	down
ENSMUSG00000046034	Otulin	14.8162	1142	29.3793	2089	21.9143	1680	39.8649	2589	140.982	8151	142.693	8498	0.000493856	1.78556	up
ENSMUSG00000028601	Echdc2	12.6473	826	18.6227	1168	13.8088	917	9.7295	553	11.04	559	9.04851	486	0.00456347	-1.03141	down
ENSMUSG00000059363	Fxn	9.14701	529	13.3266	710	10.9983	633	6.06031	296	4.09823	179	3.9758	183	2.72578e-05	-1.66324	down
ENSMUSG00000027274	Mkks	10.8603	1723	10.3908	1521	11.8463	1868	5.25648	716	6.05335	710	6.14937	772	2.7991e-11	-1.35619	down
ENSMUSG00000024866	Acy3	12.0679	942	16.7584	1207	10.4955	818	8.9934	594	4.29934	253	3.87023	241	0.00172679	-1.61674	down
ENSMUSG00000029056	Pank4	12.0322	1558	10.4609	1246	11.0585	1410	6.65795	723	6.71679	637	5.69673	582	5.12278e-06	-1.25521	down
ENSMUSG00000027750	Postn	14.962	2429	20.1981	3011	40.7431	6599	251.024	34310	783.324	95136	843.901	107575	8.73324e-21	4.20644	up
ENSMUSG00000044991	Shld1	12.3782	695	29.3421	1511	22.1875	1235	4.80712	310	4.20183	242	4.92309	215	3.79902e-08	-2.32752	down
ENSMUSG00000032758	Kap	12.0379	442	13.2357	448	12.6634	464	0.060681	2	0	0	0	0	8.779e-17	-9.55437	down
ENSMUSG00000030718	Ppme1	12.2694	1764	11.8154	1567	13.9499	2002	26.4585	3215	48.1451	5214	44.877	5131	1.53971e-05	1.20955	up
ENSMUSG00000039069	Mtg2	11.248	911	11.2198	786	12.104	949	5.82594	419	7.59938	487	8.56406	542	3.98392e-05	-1.01273	down
ENSMUSG00000022091	Sorbs3	15.4024	2445	19.5605	2864	25.6097	4057	47.4371	6360	90.782	10846	93.9918	11861	1.9264e-06	1.50372	up
ENSMUSG00000026456	Cyb5r1	13.3439	1354	13.6229	1208	13.4162	1401	21.522	1832	42.4131	3449	50.0528	4030	0.00246456	1.07792	up
ENSMUSG00000023075	Akirin1	15.5802	2466	15.9954	2335	15.9909	2526	27.714	3707	55.3071	6594	60.7424	7647	0.000743546	1.13355	up
ENSMUSG00000044147	Arf6	15.1291	1204	16.2908	1195	21.5659	1713	29.2111	1964	62.5065	3746	64.2531	4066	0.00123683	1.11771	up
ENSMUSG00000009687	Fxyd5	20.0167	1110	24.7513	1226	17.9052	1153	60.0818	2837	59.2288	2539	59.3889	2746	5.59845e-05	1.06129	up
ENSMUSG00000038286	Bphl	16.2695	1058	19.4056	1163	14.529	940	12.3178	674	6.92197	335	4.98919	258	0.00268076	-1.46995	down
ENSMUSG00000054072	Iigp1	14.1978	2177	5.75716	860	13.5429	2061	6.07504	783	3.92995	452	4.21975	533	7.03814e-05	-1.62086	down
ENSMUSG00000005674	Tomm40l	12.6545	2944	11.4736	2439	12.4477	2993	6.21969	1120	7.24007	1075	6.59472	1039	3.62704e-12	-1.50695	down
ENSMUSG00000039652	Cpeb3	8.41358	2420	5.43373	1520	6.97908	1984	6.29225	1367	3.6495	830	5.58654	1031	0.00257864	-1.01053	down
ENSMUSG00000038642	Ctss	25.0705	1762	29.7354	1928	46.597	3269	277.17	16459	81.2161	4300	77.2969	4321	0.00252665	1.76513	up
ENSMUSG00000020893	Per1	2.54567	613	8.50272	1854	15.3788	3667	34.1534	6457	53.1457	8767	62.2449	11024	0.000209791	2.00756	up
ENSMUSG00000030614	Tmem126b	13.5449	1587	10.4566	1130	12.3938	1450	6.51132	645	6.68456	590	7.75303	723	2.5433e-07	-1.23023	down
ENSMUSG00000030979	Uros	12.3479	1071	8.93016	720	11.4253	964	5.7307	431	3.5355	229	5.68363	346	3.43771e-06	-1.59047	down
ENSMUSG00000039873	Neurl2	10.121	533	15.0637	731	9.48638	498	7.29436	325	3.69582	147	3.72702	156	0.000986581	-1.662	down
ENSMUSG00000027371	Fahd2a	11.5323	725	11.135	645	8.38863	526	6.52367	347	5.02871	238	4.57851	229	0.000473051	-1.38046	down
ENSMUSG00000020459	Mtif2	10.909	1418	5.60068	650	10.4272	1310	6.43542	718	3.23056	316	4.32973	439	0.00361399	-1.30174	down
ENSMUSG00000034908	Sidt2	13.7187	2972	11.5387	2327	15.4311	3274	34.9637	6315	40.263	6614	44.3602	7505	8.92457e-10	1.12228	up
ENSMUSG00000051343	Rab11fip5	15.1318	3901	11.323	2333	14.0435	3859	39.9156	8626	37.7699	7477	45.2145	9027	4.99451e-07	1.19496	up
ENSMUSG00000031078	Cttn	13.209	2168	11.7601	1766	17.6082	2832	40.2769	5306	45.6613	5572	54.2509	6980	6.58965e-11	1.27681	up
ENSMUSG00000035069	Oma1	15.2524	1515	11.3245	1038	10.717	1063	5.36876	451	8.76993	657	8.4353	667	0.000564391	-1.18262	down
ENSMUSG00000109901	Chmp1b	11.839	1529	18.0446	2149	15.4986	1998	24.7918	2706	69.6366	6774	80.254	8243	0.00121686	1.46588	up
ENSMUSG00000090213	Tmem189	11.9397	1443	9.3689	1044	13.0067	1568	38.202	3899	32.5226	2959	32.9011	3161	1.52478e-06	1.18572	up
ENSMUSG00000023336	Wfdc1	9.57687	680	7.35114	479	8.49781	588	4.86705	292	3.17627	170	2.21402	121	0.000181545	-1.7028	down
ENSMUSG00000028108	Ecm1	29.8858	2878	23.3329	2107	32.3895	3109	177.402	14449	87.7675	6412	93.9044	7229	1.24292e-05	1.68114	up
ENSMUSG00000032334	Loxl1	20.3285	3476	13.5481	2136	16.4801	2813	58.4551	8446	86.825	11183	105.798	14387	7.38463e-11	1.86563	up
ENSMUSG00000035620	Ric8b	11.4652	1770	10.5585	1480	10.9879	1701	6.10809	782	6.3786	726	6.81178	829	4.60138e-08	-1.22846	down
ENSMUSG00000068699	Flnc	21.1214	9792	18.9598	8195	32.0923	14891	98.4241	38556	168.135	58712	188.04	69329	3.61644e-16	2.22739	up
ENSMUSG00000042436	Mfap4	14.0143	1248	21.7331	1784	20.6317	1801	68.0948	5092	190.011	12654	204.34	14380	4.78476e-10	2.56678	up
ENSMUSG00000041378	Cldn5	19.8438	1458	11.2054	759	12.223	896	43.4091	2694	37.5672	2078	39.59	2313	0.00412145	1.04341	up
ENSMUSG00000034442	Trmt5	13.9086	1468	14.3088	1380	15.5264	1628	11.7962	1066	5.17373	416	6.03607	494	0.00350012	-1.30984	down
ENSMUSG00000024219	Anks1	12.8107	3048	6.40558	1800	10.9688	2979	5.73661	990	4.63022	825	4.60316	903	1.23491e-10	-1.64263	down
ENSMUSG00000045534	Kcna5	10.3731	1540	9.23817	1265	12.4283	1841	3.77672	474	9.23645	1033	7.95578	940	0.00531717	-1.0507	down
ENSMUSG00000032698	Lmo2	13.1007	1108	21.4495	1625	21.0895	1684	14.3499	1000	9.57566	624	10.104	693	0.00331592	-1.07563	down
ENSMUSG00000038121	Fam210a	11.6888	5842	8.57498	3933	10.2936	5142	4.87228	2060	4.8517	1822	6.16225	2379	1.77314e-09	-1.39452	down
ENSMUSG00000048376	F2r	14.1713	2452	11.9472	1906	14.6199	2525	63.5806	9295	56.4166	7352	60.0362	8261	3.61644e-16	1.7241	up
ENSMUSG00000018143	Mafk	11.292	1669	16.7655	2294	17.0668	2524	56.1986	7035	72.203	8063	81.6617	9612	1.14844e-11	1.77797	up
ENSMUSG00000026172	Bcs1l	17.4328	1379	14.1443	1037	10.7144	891	6.87852	521	5.31951	316	5.43615	356	2.12683e-05	-1.63152	down
ENSMUSG00000052921	Arhgef15	15.5848	3514	10.2891	2036	14.0792	3176	4.94042	898	8.36599	1368	6.91863	1189	1.70995e-06	-1.45623	down
ENSMUSG00000001025	S100a6	14.0622	536	29.0971	1022	33.653	1276	66.1915	2120	101.49	2899	98.3813	2960	0.000358575	1.36042	up
ENSMUSG00000040648	Ppip5k2	8.57652	2766	7.97025	2363	15.0587	4814	7.55214	2023	5.20586	1258	5.6483	1420	0.000388464	-1.16879	down
ENSMUSG00000031555	Adam9	14.1529	2969	11.5358	2231	18.2428	3815	67.1223	11879	48.2829	7625	55.3381	9228	2.81202e-09	1.56266	up
ENSMUSG00000058173	Smco4	10.9737	564	8.17666	388	6.89291	353	2.77838	121	3.9134	152	4.51544	183	1.74248e-05	-1.68623	down
ENSMUSG00000095463	Entpd4	18.9416	3464	12.8843	2193	15.0521	2738	12.111	1863	8.19516	1133	8.09315	1167	0.00130854	-1.14288	down
ENSMUSG00000027384	Ndufaf5	12.9414	783	15.1938	848	13.8484	836	10.7555	550	8.99749	410	8.01031	386	0.0023576	-1.02042	down
ENSMUSG00000043162	Pyurf	11.0176	2042	14.5762	2491	10.827	2003	6.07908	952	7.10957	993	6.22597	918	1.05103e-05	-1.3576	down
ENSMUSG00000046768	Rhoj	22.3367	2748	10.0353	1135	17.3468	2131	38.1479	3945	49.5749	4566	50.4136	4901	0.00327076	1.03972	up
ENSMUSG00000019863	Qrsl1	11.0174	1132	8.4787	804	8.36489	858	5.4697	475	4.03957	313	4.25446	348	2.35386e-05	-1.44435	down
ENSMUSG00000057914	Cacnb2	9.83487	1840	8.50175	1589	13.3481	2401	6.99787	1146	3.56387	542	3.9742	601	0.000133224	-1.45915	down
ENSMUSG00000025175	Fn3k	9.61696	537	9.44493	485	6.62071	400	3.18642	148	0.164547	11	0.548611	28	0.000263453	-3.07656	down
ENSMUSG00000070803	Cited4	19.9026	1290	11.3283	677	7.14574	462	6.29565	345	3.083	151	1.21906	63	0.00136955	-2.26245	down
ENSMUSG00000028466	Creb3	9.90421	964	16.366	1423	12.1842	1172	38.3914	3101	95.6686	6705	107.766	8119	2.13259e-07	2.14687	up
ENSMUSG00000039168	Dap	14.5016	1170	17.4213	1296	19.8252	1596	48.0681	3276	48.7731	2962	49.5559	3178	1.52706e-06	1.0784	up
ENSMUSG00000040147	Maob	18.2051	2277	13.5549	1563	15.3028	1899	10.7287	1134	5.3544	505	4.68159	466	0.00049075	-1.57134	down
ENSMUSG00000037826	Ppm1k	9.45956	2728	7.61496	2026	8.42226	2410	5.25106	1280	1.98267	431	1.91567	440	0.000211825	-1.86016	down
ENSMUSG00000046916	Myct1	12.5852	1857	7.53156	1025	11.1018	1635	5.31266	663	5.08881	566	4.78066	561	9.05101e-07	-1.45275	down
ENSMUSG00000062797	Hikeshi	12.1685	1112	13.9388	1261	10.8364	1117	7.12538	565	8.71604	637	10.164	759	0.000859256	-1.00167	down
ENSMUSG00000018411	Mapt	13.6796	2961	9.38325	2206	15.8084	2620	5.52259	1128	6.68353	1172	6.19305	1230	3.37158e-08	-1.28318	down
ENSMUSG00000020744	Slc25a19	10.1212	1197	7.35542	810	10.2762	1105	4.82587	466	3.76406	341	4.13474	398	7.25419e-08	-1.49983	down
ENSMUSG00000040659	Efhd2	12.5619	1552	19.8157	2257	25.7843	3178	176.226	18388	134.538	12514	142.584	14003	8.23165e-17	2.567	up
ENSMUSG00000000184	Ccnd2	9.86165	3188	7.06859	2096	12.742	4111	3.19448	864	3.36187	824	4.27633	1116	7.44447e-15	-1.85558	down
ENSMUSG00000022774	Ncbp2	12.2081	1311	11.3723	1126	14.3829	1541	4.94261	449	7.59202	614	6.93108	592	1.60073e-08	-1.39382	down
ENSMUSG00000050174	Nudt6	7.54843	439	9.91569	508	7.05626	381	3.10199	146	1.9252	86	2.8278	122	2.41825e-07	-2.08689	down
ENSMUSG00000054676	1600014C10Rik	10.6159	1790	8.8204	1261	8.02171	1358	6.0924	874	4.85411	626	4.92794	653	0.000291615	-1.1783	down
ENSMUSG00000024247	Pkdcc	13.0466	1655	13.6299	1595	11.0032	1393	7.05455	757	6.12733	586	5.61866	568	6.26334e-06	-1.43848	down
ENSMUSG00000025813	Homer2	9.76457	3405	5.15868	2377	9.92081	3346	9.29063	1872	4.28811	1148	3.99237	1174	0.000116706	-1.24228	down
ENSMUSG00000050315	Synpo2	10.0691	4434	7.00597	2793	10.6813	4562	25.4258	9722	58.3234	8968	40.1905	7842	5.77638e-05	1.06119	up
ENSMUSG00000041921	Metap1d	12.4973	857	11.3945	720	11.1601	764	7.48305	434	5.81972	301	4.82814	264	0.000126762	-1.36656	down
ENSMUSG00000002274	Metrn	11.5295	779	10.705	698	10.7338	751	5.54914	320	3.81399	196	3.63631	204	2.95265e-07	-1.77063	down
ENSMUSG00000026353	Ubxn4	13.4175	2862	10.864	2137	15.1136	3212	33.8455	6101	33.6237	5397	40.3764	6819	9.27865e-08	1.0296	up
ENSMUSG00000000555	Itga5	10.9614	2491	12.0724	2530	15.7758	3578	80.1926	15400	107.222	18354	109.94	19871	1.19692e-36	2.51358	up
ENSMUSG00000008393	Carhsp1	13.9969	2075	13.8886	1899	19.6064	2901	29.8959	3745	62.9259	7026	67.9168	8006	7.26448e-05	1.32051	up
ENSMUSG00000033793	Atp6v1h	14.7747	1434	19.4246	1742	19.6362	1848	53.2988	4365	68.9967	4969	76.7269	5814	4.37905e-09	1.43799	up
ENSMUSG00000063060	Sox7	10.998	1882	11.6753	1842	12.0292	2054	3.89683	564	4.16492	537	4.49071	612	4.09255e-19	-1.90132	down
ENSMUSG00000021196	Pfkp	11.2369	2404	8.53533	1680	10.1291	2117	41.0883	7390	21.4468	3426	21.404	3604	0.00916135	1.09164	up
ENSMUSG00000023046	Igfbp6	15.8941	917	19.5355	1039	33.3374	1919	43.8148	2136	94.0365	4085	88.286	4050	0.000564391	1.30451	up
ENSMUSG00000039018	Mtg1	8.93514	739	9.24882	706	8.75092	716	7.19297	501	3.98507	249	4.7133	293	0.00327771	-1.19729	down
ENSMUSG00000037411	Serpine1	2.10635	329	15.2537	2197	20.8749	3254	209.268	27613	153.2	18020	196.451	24397	0.000202895	3.48939	up
ENSMUSG00000040631	Dok4	10.0363	1336	5.14717	631	9.47234	1183	3.95622	448	3.91831	371	3.47576	350	9.16615e-06	-1.53549	down
ENSMUSG00000018415	Gid4	12.1675	2702	7.24828	1485	12.0008	2648	6.48657	1218	6.55899	1092	7.69613	1358	0.000195657	-1.01624	down
ENSMUSG00000074754	Smim26	11.5517	283	15.6134	352	12.5275	306	4.39601	91	5.14851	95	3.97328	78	3.01549e-07	-1.98966	down
ENSMUSG00000073409	H2-Q6	19.0455	2059	10.9793	1095	12.152	1310	6.24474	570	10.4168	845	9.32255	756	0.00160874	-1.18136	down
ENSMUSG00000027203	Dut	10.0229	678	13.1213	768	8.91196	597	3.86666	181	4.22479	233	5.14518	256	2.71291e-07	-1.78669	down
ENSMUSG00000027244	Atg13	11.6185	2160	15.9109	2741	21.7616	4052	31.4378	4939	58.9354	8263	59.0213	8725	0.000507749	1.16888	up
ENSMUSG00000002763	Pex6	9.99264	1659	9.70544	1486	10.1796	1686	3.7	519	4.80448	601	6.98593	923	9.66414e-07	-1.40396	down
ENSMUSG00000004788	Eif2b2	11.186	925	13.3714	1018	11.9671	991	28.0192	1966	97.0447	5915	95.6118	6052	3.21353e-06	2.08155	up
ENSMUSG00000020988	L2hgdh	10.0024	1733	8.52783	1363	10.7739	1863	6.12679	897	3.25159	425	3.45072	476	3.0905e-05	-1.58429	down
ENSMUSG00000050323	Ndufaf6	11.5226	647	12.8922	668	9.43305	529	5.90146	280	5.39623	229	3.54724	159	9.46124e-05	-1.61943	down
ENSMUSG00000051890	Klhdc1	8.08624	1099	8.3869	1051	8.56222	1161	3.29248	379	1.05303	108	1.02355	111	2.06746e-06	-2.59606	down
ENSMUSG00000027022	Xirp2	15.8029	9817	22.6617	12982	34.4759	21375	64.1724	33687	116.063	54311	148.687	73463	1.33508e-06	1.74645	up
ENSMUSG00000025171	Ubtd1	10.3918	823	12.3818	905	10.4226	824	29.7487	1991	34.9693	2086	39.0293	2459	8.51763e-06	1.19078	up
ENSMUSG00000040430	Pitpnc1	11.3041	3399	7.06227	1959	9.21917	2818	5.73061	1498	2.23896	539	2.86115	748	0.000204033	-1.67643	down
ENSMUSG00000021604	Irx4	9.40335	1259	6.83436	847	5.20499	698	4.70794	535	1.95666	198	1.77468	190	0.00167204	-1.75372	down
ENSMUSG00000074093	Svip	10.1615	1609	7.97572	1165	8.96986	1418	4.61231	618	2.07691	248	2.84514	359	2.52577e-06	-1.91179	down
ENSMUSG00000030515	Tarsl2	7.75126	1284	6.51159	994	7.65078	1264	6.33232	886	2.6171	327	3.45253	455	0.00755524	-1.21625	down
ENSMUSG00000063428	Ddo	10.002	1553	10.2606	1465	10.2945	1597	3.76187	480	4.30545	456	4.15142	504	3.88158e-16	-1.8283	down
ENSMUSG00000003934	Efnb3	9.31884	1539	8.60384	1310	8.66337	1428	0.463423	65	0.621743	78	0.500902	66	1.35549e-61	-4.498	down
ENSMUSG00000076435	Acsf2	11.5978	1897	7.18778	1085	8.68462	1418	5.49879	761	4.98144	614	6.42104	836	0.000230668	-1.13678	down
ENSMUSG00000031147	Magix	9.41138	655	3.45767	222	5.90946	411	2.01808	119	1.30439	69	0.907182	51	4.0219e-06	-2.53194	down
ENSMUSG00000028427	Aqp7	12.8803	1688	5.00536	603	5.63057	735	0.806292	90	4.30586	422	2.7623	286	0.0015225	-2.06208	down
ENSMUSG00000026496	Parp1	9.9639	2002	8.19716	1519	12.836	2574	6.60258	1121	5.00819	759	6.02877	965	3.279e-06	-1.21241	down
ENSMUSG00000019916	P4ha1	16.2609	2950	19.7717	3457	29.7301	4950	8.75125	1380	15.3314	2183	16.7866	2421	0.00087005	-1.0533	down
ENSMUSG00000026858	Miga2	12.9317	2371	7.2989	1248	10.4802	1890	3.77799	561	5.72089	788	5.70563	771	2.58119e-06	-1.50533	down
ENSMUSG00000001627	Ifrd1	9.77083	1694	16.5327	2603	14.5289	2501	35.5885	5237	98.2997	12857	107.632	14819	8.98257e-07	2.10449	up
ENSMUSG00000038240	Pdss2	9.88248	1094	9.05954	926	6.44987	714	4.23024	395	4.08608	340	4.02119	348	2.2702e-05	-1.5057	down
ENSMUSG00000040213	Kyat3	8.90918	1210	5.32606	898	6.23589	909	4.32957	649	3.06186	306	2.62525	257	0.00257301	-1.4515	down
ENSMUSG00000037022	Mmaa	9.30626	1344	7.6395	1097	9.36752	1281	2.57045	327	3.95249	477	3.64517	432	5.44417e-10	-1.73076	down
ENSMUSG00000032725	Folr2	23.9516	1278	19.5255	994	33.6373	1792	14.0653	638	13.8296	567	9.83457	418	7.63719e-06	-1.41515	down
ENSMUSG00000041926	Rnpep	12.7111	1503	9.89678	1079	11.1113	1303	5.44129	546	7.34955	656	7.61495	717	1.26422e-05	-1.16182	down
ENSMUSG00000028085	Gatb	11.4819	2043	9.3712	1532	9.45974	1661	6.74358	1012	4.85307	656	4.00685	558	0.000197589	-1.36887	down
ENSMUSG00000042312	S100a13	9.56984	355	18.0836	619	14.1547	524	45.1638	1416	42.6633	1192	38.5234	1137	0.00233531	1.16106	up
ENSMUSG00000030301	Ccdc91	9.38255	1195	7.99114	941	11.49	1460	6.778	720	5.82076	560	5.51421	560	4.71431e-05	-1.08006	down
ENSMUSG00000028961	Pgd	12.7816	1471	17.9206	1901	15.6944	1802	41.231	4008	77.7546	6737	85.0434	7780	6.083e-07	1.67169	up
ENSMUSG00000078572	Ndufaf8	9.24448	375	16.0749	601	16.941	666	7.20477	247	8.03011	245	10.6704	344	0.00230994	-1.12852	down
ENSMUSG00000041870	Ankrd13a	9.89841	1897	11.1648	1985	16.6008	3176	25.2157	4098	46.5333	6742	54.7724	8375	5.10207e-05	1.31935	up
ENSMUSG00000027219	Slc28a2	14.012	2631	6.60512	1219	11.4496	2142	3.71564	631	4.49534	593	4.73158	681	1.08511e-08	-1.77336	down
ENSMUSG00000031700	Gpt2	7.67709	1449	5.67838	989	9.93877	1872	4.35399	695	2.90915	414	2.55179	383	7.03013e-06	-1.62226	down
ENSMUSG00000049907	Rasl11b	8.37513	787	14.9509	1296	14.8532	1393	81.1289	6442	96.5526	6835	96.5843	7219	1.21608e-16	2.4133	up
ENSMUSG00000039763	Dnajc28	9.65504	1700	4.44178	716	6.81435	1193	2.97636	449	1.24149	173	1.8483	257	4.92333e-06	-2.15811	down
ENSMUSG00000024451	Arap3	11.6793	3165	6.80524	1700	13.0077	3517	5.95523	1364	7.12736	1455	7.61946	1642	0.000328058	-1.01478	down
ENSMUSG00000031762	Mt2	21.0205	557	50.7753	1240	37.8131	998	169.627	3781	299.293	5963	231.555	4873	5.3561e-08	2.2193	up
ENSMUSG00000045100	Slc25a26	7.74986	783	8.92064	820	7.87192	790	2.44797	208	2.54921	195	2.899	234	3.58617e-14	-2.07005	down
ENSMUSG00000021311	Mtr	13.4699	5794	6.24402	2477	9.81015	4210	6.95796	2529	3.33595	1081	3.10453	1063	0.00183487	-1.52387	down
ENSMUSG00000050821	Fam131a	6.38681	768	4.98323	556	7.37255	846	4.35952	456	2.1786	194	2.6387	264	0.00112243	-1.36507	down
ENSMUSG00000074793	Hspa12b	9.31098	1601	7.72118	1261	15.162	2626	3.48465	522	8.8694	1177	7.80338	1095	0.00968903	-1.0694	down
ENSMUSG00000041193	Pla2g5	8.59329	881	8.79077	831	7.81209	799	0.803107	82	0.161991	15	0.603393	50	7.43186e-16	-4.25996	down
ENSMUSG00000046949	Nqo2	10.6364	2006	8.36547	1348	8.90303	1579	5.91225	838	4.02429	543	4.5997	620	7.32303e-06	-1.44186	down
ENSMUSG00000032034	Kcnj5	7.51352	1826	5.59522	1254	6.99249	1657	5.62788	1095	2.80342	514	3.17502	578	0.00229891	-1.23985	down
ENSMUSG00000003363	Pld3	12.6191	1489	18.0317	1969	14.9783	1760	51.6633	5169	42.2212	3764	48.9855	4611	5.71152e-05	1.21188	up
ENSMUSG00000070713	Gm10282	5.98375	358	6.64763	366	10.61	633	3.44851	174	5.05183	228	5.69216	271	0.00107514	-1.12559	down
ENSMUSG00000025287	Acot9	10.2225	929	17.4632	1464	15.7648	1430	37.5727	2883	84.6045	5790	73.385	5299	7.89336e-06	1.71319	up
ENSMUSG00000041012	Cmtm8	10.7232	592	10.0667	513	8.22003	453	4.55425	213	3.78907	158	2.80781	124	7.86935e-06	-1.80339	down
ENSMUSG00000074794	Arrdc3	6.72454	1435	5.78142	1142	11.5203	2449	22.7087	4082	28.4259	4575	33.4267	5660	1.50213e-07	1.41235	up
ENSMUSG00000020264	Slc36a2	6.31685	796	4.49863	523	4.24438	534	1.04708	112	0.294181	28	0.269038	27	4.9297e-09	-3.60452	down
ENSMUSG00000028967	Errfi1	13.8183	2181	10.7104	1559	14.6906	2314	29.1478	3887	39.4342	4688	41.9413	5264	1.95233e-06	1.06381	up
ENSMUSG00000018001	Cyth3	13.5928	2635	13.267	2372	18.9266	3660	37.9834	6212	50.1834	7319	59.1985	9127	7.43334e-09	1.25961	up
ENSMUSG00000038244	Mical2	14.5065	3336	9.94875	2267	12.6679	3614	41.8566	9446	26.8769	6316	32.1975	8003	1.3282e-06	1.24665	up
ENSMUSG00000002007	Srpk3	8.27571	851	10.6788	1012	10.2137	1048	6.23865	542	6.02175	466	5.5384	453	0.000102097	-1.13956	down
ENSMUSG00000021619	Atg10	10.8496	847	10.4285	790	7.64326	614	6.94951	483	4.9502	292	5.16422	335	0.00321367	-1.18866	down
ENSMUSG00000072941	Sod3	15.8372	3070	11.6178	2077	9.88956	1914	27.5336	4511	36.6076	5346	41.0413	6328	0.00207613	1.02889	up
ENSMUSG00000027133	Nop10	8.9276	514	15.0485	799	9.39897	540	5.55098	270	7.77632	337	7.61611	349	0.00561139	-1.14282	down
ENSMUSG00000040350	Trim7	4.44407	517	2.03074	211	4.20754	491	1.21267	121	1.53514	139	1.66177	154	4.89832e-05	-1.66097	down
ENSMUSG00000033083	Tbc1d4	8.49445	2805	6.13135	1901	8.56912	2770	2.96658	841	2.05683	521	1.81668	484	6.37953e-11	-2.13267	down
ENSMUSG00000043122	A530016L24Rik	12.0564	1429	6.93749	744	6.26903	705	0.967027	103	0.269552	25	0.332407	37	1.22192e-13	-4.27274	down
ENSMUSG00000005054	Cstb	12.5189	392	21.2933	614	17.7327	554	56.1138	1483	79.9165	1883	88.1276	2192	4.48796e-07	1.66424	up
ENSMUSG00000036186	Fam69b	10.2443	862	7.61151	591	7.31156	614	4.37535	311	2.67947	170	3.16325	212	1.12166e-05	-1.72596	down
ENSMUSG00000038807	Rap1gap2	9.15408	3015	5.23899	1645	8.02145	2522	5.10367	1469	2.18922	562	2.43074	659	0.00104476	-1.53086	down
ENSMUSG00000021453	Gadd45g	6.27858	349	8.17505	419	6.79649	377	69.8884	3281	33.4412	1400	28.392	1255	1.68295e-06	2.22988	up
ENSMUSG00000028093	Acp6	8.14452	741	6.65268	558	6.25694	569	4.26734	328	4.22191	290	4.3637	316	0.000265482	-1.15238	down
ENSMUSG00000019848	Popdc3	12.2373	1121	15.8911	1348	13.5399	1244	37.9941	2814	42.3132	2903	41.5682	2991	7.61182e-05	1.0705	up
ENSMUSG00000032342	Mto1	10.7687	1248	7.76701	853	8.34202	984	6.15321	581	4.59546	390	5.53739	505	0.000140154	-1.21008	down
ENSMUSG00000063320	1190007I07Rik	7.97533	292	12.6188	404	6.92489	251	3.71762	114	2.86275	80	3.30617	93	3.11453e-05	-1.91212	down
ENSMUSG00000031304	Il2rg	12.921	1119	7.72486	607	8.74689	738	4.90769	359	6.64511	425	6.22986	426	0.00106774	-1.16832	down
ENSMUSG00000029575	Mmab	10.3476	1611	6.67581	951	7.84641	1204	5.19198	681	1.86544	216	1.95215	244	0.000544578	-1.84639	down
ENSMUSG00000026824	Kcnj3	6.29184	1699	6.39508	1591	7.78505	1968	1.63326	339	0.428244	88	0.638049	138	6.32736e-12	-3.3461	down
ENSMUSG00000033684	Qsox1	9.22913	1416	12.2295	1607	14.9195	2177	62.438	7627	95.4567	10002	111.258	12020	3.66307e-22	2.3756	up
ENSMUSG00000015711	Prune1	9.09868	1482	8.27671	1243	8.64029	1405	14.709	2024	27.5169	3376	31.1428	4034	0.00181641	1.03513	up
ENSMUSG00000022893	Adamts1	10.2947	2608	8.11158	1895	16.4893	4169	37.947	8122	25.0749	4780	28.771	5792	0.00266412	1.02202	up
ENSMUSG00000033610	Pank1	7.94932	1413	7.34579	1216	8.60615	1540	4.93483	724	1.67697	227	2.0858	283	0.000140419	-1.87916	down
ENSMUSG00000020309	Chac2	11.3535	737	11.0876	678	8.01821	540	5.26251	288	4.37924	207	5.391	293	3.00838e-05	-1.48855	down
ENSMUSG00000078153	Psme2b	11.6462	506	10.9121	437	11.8438	514	6.06312	223	7.02593	230	7.09297	245	9.38376e-06	-1.20334	down
ENSMUSG00000039770	Ypel5	9.27011	1331	13.7315	1962	10.8807	1545	36.3385	4606	45.1518	4763	47.204	5281	5.26785e-06	1.42218	up
ENSMUSG00000022474	Pmm1	8.98903	603	16.6481	1027	14.5647	965	59.8846	3399	43.1882	2170	42.3073	2247	0.000160949	1.43963	up
ENSMUSG00000000317	Bcl6b	8.52527	1489	3.9278	633	7.07185	1233	4.68469	692	2.86005	377	3.92473	545	0.00479228	-1.16994	down
ENSMUSG00000035849	Krt222	8.14834	1287	4.21531	618	6.35492	983	1.22241	165	0.669791	81	0.50085	64	9.22257e-13	-3.32591	down
ENSMUSG00000022244	Amacr	7.93787	1061	8.6753	1070	6.57247	877	2.99244	338	3.43524	346	2.54885	271	7.59936e-08	-1.81346	down
ENSMUSG00000028919	Arhgef19	9.56422	1514	4.07414	654	5.07582	745	3.29468	464	1.67519	224	2.14292	293	0.000439482	-1.71544	down
ENSMUSG00000002104	Rapsn	7.50321	625	9.18051	689	5.85971	478	2.00772	143	1.9394	122	2.82896	188	7.75633e-09	-2.17867	down
ENSMUSG00000031974	Abcb10	7.54741	1686	4.52782	933	6.53732	1457	4.52276	854	3.15351	531	3.08469	548	0.00105916	-1.19221	down
ENSMUSG00000028270	Gbp2	14.5237	1895	7.01215	844	14.2387	1855	4.93614	545	7.60895	748	8.67191	900	0.00130962	-1.17746	down
ENSMUSG00000038712	Mindy1	9.0742	1170	6.5381	874	9.62618	1345	22.8488	2678	28.9645	2903	29.5041	3031	1.24615e-09	1.22457	up
ENSMUSG00000017969	Ptgis	9.95136	1066	14.5431	1450	22.0739	2384	24.2653	2224	67.0665	5512	76.6409	6650	0.00200958	1.43141	up
ENSMUSG00000028098	Rnf115	12.7509	1479	13.9366	1550	14.0837	1796	24.9739	2826	82.018	7981	77.1172	8013	1.75904e-05	1.81364	up
ENSMUSG00000041261	Car8	9.1715	1833	5.07887	936	9.85984	1967	4.81126	813	3.79505	572	3.80791	606	6.09878e-05	-1.34649	down
ENSMUSG00000052837	Junb	12.3707	1161	19.1124	1654	22.2681	2085	74.2706	5888	52.7624	3729	56.0096	4180	4.16095e-05	1.36649	up
ENSMUSG00000010110	Stx5a	8.90819	932	10.3831	1009	12.4179	1303	17.6487	1609	34.9483	2776	35.0312	2947	0.00142824	1.03827	up
ENSMUSG00000028793	Rnf19b	9.08522	1084	11.2297	1199	15.6276	1900	55.4929	6055	45.6965	4449	42.1096	4150	8.26093e-09	1.70564	up
ENSMUSG00000028437	Ubap1	9.57864	1669	9.26642	1504	10.3796	1839	17.3213	2539	33.8136	4531	36.2242	5140	0.000504278	1.13663	up
ENSMUSG00000039428	Tmem135	8.43012	1618	6.91403	1224	7.55982	1448	6.10809	991	4.09568	592	4.90716	749	0.00157898	-1.02041	down
ENSMUSG00000019945	Cabcoco1	6.92358	454	7.16905	431	5.70536	371	1.19589	66	0.410509	21	0.384364	21	3.57115e-11	-3.6893	down
ENSMUSG00000029406	Pitpnm2	7.01132	2287	6.54985	2168	9.26635	3177	6.5645	1767	4.01466	973	4.43834	1155	0.000964693	-1.08722	down
ENSMUSG00000040170	Fmo2	10.1446	2123	12.6484	2460	34.4098	7126	102.277	18175	56.3317	8933	67.043	11220	0.000497724	1.66298	up
ENSMUSG00000023206	Il15ra	7.14682	598	8.93536	705	8.90642	756	4.34883	336	5.3079	352	6.86247	452	0.000480687	-1.00858	down
ENSMUSG00000022525	Hrasls	8.05784	1068	9.56902	1169	10.5449	1398	6.01228	490	5.61479	507	5.33266	540	3.00452e-09	-1.38071	down
ENSMUSG00000032577	Mapkapk3	7.80608	1140	6.8659	925	9.37669	1367	4.61224	570	3.66895	404	3.54855	413	3.59661e-07	-1.42381	down
ENSMUSG00000026784	Pdss1	6.38856	541	5.80617	456	4.66451	396	3.69559	257	3.65001	229	3.03679	204	0.00190104	-1.16989	down
ENSMUSG00000020130	Tbc1d15	8.81452	1716	8.3314	1495	9.94711	1932	28.7975	4735	23.9122	3505	26.9918	4178	5.10494e-07	1.13807	up
ENSMUSG00000018900	Slc22a5	6.75525	1073	5.52089	809	6.98651	1106	2.63457	354	4.76881	571	5.07607	642	0.000914169	-1.06979	down
ENSMUSG00000019907	Ppp1r12a	10.9958	2311	8.6321	1731	15.2497	3062	19.9726	3585	35.1894	5679	42.5302	7207	0.000564391	1.0911	up
ENSMUSG00000063019	Manbal	8.02723	461	8.28689	439	7.43169	426	23.0239	1117	25.5055	1103	26.6809	1219	4.37409e-06	1.21814	up
ENSMUSG00000058979	Hdhd5	8.2797	828	9.39216	866	9.04794	903	4.90446	415	4.00283	302	4.78099	381	7.45695e-07	-1.39439	down
ENSMUSG00000066637	Ttc32	8.18547	430	10.8716	524	6.30248	328	4.03143	186	2.97866	117	2.76352	120	0.000108026	-1.782	down
ENSMUSG00000073609	D2hgdh	7.28944	1224	6.04921	1001	6.69436	1163	2.14736	316	1.96479	267	1.63028	233	7.42102e-15	-2.18736	down
ENSMUSG00000005686	Ampd3	9.48341	1968	6.0513	1010	10.1476	2123	25.9683	4585	26.3163	4182	29.2387	4893	2.41189e-06	1.31709	up
ENSMUSG00000044067	Gpr22	5.17269	1231	4.23765	930	4.20135	979	1.61054	324	0.621969	112	0.75888	144	3.79902e-08	-2.57798	down
ENSMUSG00000032044	Rpusd4	6.56791	621	5.16909	447	6.11137	576	4.41627	353	4.41727	315	2.98426	225	0.00692495	-1.00022	down
ENSMUSG00000022500	Litaf	15.4654	1793	14.3507	1534	18.8517	2181	53.2909	5218	48.2186	4210	50.3385	4637	3.63912e-09	1.22865	up
ENSMUSG00000001918	Slc1a5	5.42829	779	8.12266	1074	12.4272	1778	16.661	2019	27.583	2979	33.728	3846	0.00184009	1.16513	up
ENSMUSG00000022013	Dnajc15	8.82064	2197	10.2654	2329	9.04271	2290	5.61751	1273	5.30298	1178	4.16426	950	0.000125995	-1.14669	down
ENSMUSG00000042155	Klhl23	6.81016	1631	5.15185	1138	6.11433	1462	4.30465	871	2.08499	377	2.37923	454	0.000553721	-1.44169	down
ENSMUSG00000047875	Gpr157	10.6391	2704	7.71473	1808	8.73193	2215	4.74743	1020	1.81387	348	2.06046	417	1.69121e-05	-2.04191	down
ENSMUSG00000029167	Ppargc1a	8.73838	2923	12.1113	3726	23.3553	7557	4.36213	1236	3.17841	803	2.8887	770	1.42092e-10	-2.41439	down
ENSMUSG00000037989	Wnk2	9.01039	2184	5.43851	1121	5.99331	1784	3.96241	837	0.777755	122	0.865143	151	0.00170652	-2.29589	down
ENSMUSG00000031960	Aars	9.9541	2969	6.16862	1698	8.26531	2457	19.842	4975	22.7953	5117	24.221	5741	0.000138222	1.02034	up
ENSMUSG00000040249	Lrp1	13.5832	10488	9.91837	7062	17.8857	13782	24.9867	16298	43.4922	25295	56.2184	34522	0.000408204	1.16201	up
ENSMUSG00000002105	Slc39a13	8.17466	1007	10.1754	1183	10.195	1204	34.0306	3579	22.3984	2087	23.8808	2371	0.00140168	1.09706	up
ENSMUSG00000029591	Ung	6.3986	698	4.20662	408	3.82737	419	0.580254	55	0.986653	81	0.746973	59	5.10925e-14	-3.1115	down
ENSMUSG00000022863	Btg3	11.339	852	18.6594	1266	13.7471	1030	25.8357	1603	72.0887	4003	69.6665	4072	0.00153959	1.44074	up
ENSMUSG00000024331	Dsc2	5.27624	1214	5.28714	1115	6.44003	1499	3.42766	651	3.38963	544	4.80368	835	1.07622e-05	-1.05732	down
ENSMUSG00000053286	Trmt1l	7.99828	1141	6.36459	837	7.13473	1015	4.1229	492	2.74476	293	3.37217	381	2.72461e-06	-1.50032	down
ENSMUSG00000078851	Hist3h2a	7.69878	857	8.86107	910	7.31709	813	5.39691	508	5.13677	431	4.98361	442	0.000678641	-1.0608	down
ENSMUSG00000036214	Znrd1as	9.18162	467	8.28793	391	7.49237	382	6.4599	277	4.72563	181	4.53023	184	0.00574015	-1.09815	down
ENSMUSG00000021809	Nudt13	8.31081	1052	7.31449	870	8.63078	1054	5.99781	635	4.68334	416	5.18289	500	0.000272656	-1.07812	down
ENSMUSG00000031508	Ankrd10	8.79423	1293	8.25835	1400	10.329	1701	16.3499	2504	30.3446	4551	29.6817	4804	7.73829e-05	1.28842	up
ENSMUSG00000042116	Vwa1	11.5658	2174	7.83663	1358	9.78882	1836	3.57093	567	5.46913	775	6.04208	903	2.40924e-06	-1.39903	down
ENSMUSG00000026104	Stat1	11.8829	2882	7.38885	1772	11.2656	2790	4.22065	838	5.27006	854	5.50798	1044	3.96436e-11	-1.57161	down
ENSMUSG00000049038	Mterf2	9.30856	758	6.25389	466	6.05573	493	3.80268	261	2.46539	135	2.56802	159	4.4589e-05	-1.77494	down
ENSMUSG00000037010	Apln	4.87817	797	1.66343	251	2.30858	377	1.1029	153	0.76465	95	0.896104	117	6.51379e-05	-2.09901	down
ENSMUSG00000056305	Usp39	7.41861	864	7.53031	809	9.14229	1062	16.3957	1613	29.2952	2568	34.4967	3193	2.86324e-05	1.28648	up
ENSMUSG00000050541	Adra1b	5.70684	902	3.45438	504	4.42189	698	1.57425	211	2.02723	242	1.68961	213	5.90543e-08	-1.78684	down
ENSMUSG00000040950	Mgl2	18.6122	1500	7.82372	564	14.4939	1181	0.720567	51	1.91345	121	1.62351	102	2.71709e-16	-3.67434	down
ENSMUSG00000039395	Mreg	7.45296	883	7.13446	780	8.25484	976	6.86048	687	3.67157	328	4.2793	404	0.00985629	-1.02548	down
ENSMUSG00000020268	Lyrm7	7.30483	638	6.32322	508	6.46848	568	3.04596	228	1.54124	104	1.65129	116	1.46266e-06	-2.07233	down
ENSMUSG00000029994	Anxa4	10.269	1069	18.6674	1798	17.3697	1797	44.1522	3819	42.7589	3342	45.8852	3806	0.00100882	1.07962	up
ENSMUSG00000026628	Atf3	4.13697	426	11.9772	1134	12.3895	1273	19.759	1718	74.1428	5720	63.143	5102	0.000379684	2.0019	up
ENSMUSG00000021186	Fbln5	8.75779	2640	11.7369	1541	10.9143	2740	31.9319	7018	55.0144	7770	71.9624	10272	6.32736e-12	1.73299	up
ENSMUSG00000038205	Prkab2	8.76741	2277	8.57875	2054	11.1811	2897	33.6748	7388	88.2448	17257	92.7501	19146	1.06699e-11	2.4617	up
ENSMUSG00000038801	Scgb1c1	4.10445	97	20.9869	457	9.16976	216	2.29703	46	2.10609	38	1.00711	19	3.29852e-05	-3.10175	down
ENSMUSG00000024338	Psmb8	13.8684	1171	10.6934	834	13.0338	1098	6.73815	481	8.11889	518	8.61882	579	6.7973e-06	-1.11258	down
ENSMUSG00000027204	Fbn1	10.5289	6417	4.81582	2268	7.64017	4616	26.618	11487	50.3633	19378	54.8169	22606	4.73967e-06	1.88393	up
ENSMUSG00000054793	Cadm4	6.49809	729	4.54535	470	6.97284	780	2.91318	276	2.87979	244	3.05566	273	1.12825e-07	-1.43658	down
ENSMUSG00000022357	Klhl38	4.23048	486	5.32599	564	8.11317	929	2.92958	284	0.554269	48	0.402993	37	0.00135196	-2.50057	down
ENSMUSG00000071042	Rasgrp3	10.7998	2610	3.12756	706	6.01566	1450	2.08879	433	1.67329	309	1.90692	368	2.25376e-06	-2.22026	down
ENSMUSG00000039756	Dnttip2	7.82659	986	8.26987	961	12.2173	1536	42.2815	4501	21.0581	1999	21.3435	2139	0.00430322	1.20922	up
ENSMUSG00000042404	Dennd4b	5.57647	1634	4.8689	1315	6.03998	1760	1.93723	480	2.26477	500	2.51706	577	1.27997e-17	-1.73192	down
ENSMUSG00000063954	Hist2h2aa2	10.8305	297	18.4186	466	26.8268	734	61.2925	1419	47.7818	986	204.492	4454	0.000351331	2.02859	up
ENSMUSG00000030095	Tmem43	8.6554	1304	12.8846	1789	15.1866	2282	28.4285	3617	69.5466	7887	82.9628	9934	5.06194e-06	1.84777	up
ENSMUSG00000049960	Mrps16	7.18542	959	8.70094	1071	6.78544	904	4.99511	563	5.31311	534	4.4446	472	0.00131162	-1.06256	down
ENSMUSG00000048458	Inka2	4.06589	992	3.81747	859	4.718	1148	0.896808	185	2.54056	467	2.14885	417	6.98396e-05	-1.62104	down
ENSMUSG00000031565	Fgfr1	9.18514	1956	8.39619	2018	12.0501	2783	20.8254	4075	32.7893	5570	37.3985	6863	1.31384e-05	1.15191	up
ENSMUSG00000036002	Fam214b	5.96948	967	7.87835	1221	9.70457	1573	19.1321	2682	35.1525	4375	33.5891	4456	2.18135e-06	1.47945	up
ENSMUSG00000031111	Igsf1	4.15336	569	4.39608	561	4.19398	580	0.583914	103	0.575035	92	0.538782	87	8.92961e-20	-2.74633	down
ENSMUSG00000032946	Rasgrp2	7.05911	744	6.71309	659	12.2795	1270	4.93527	414	5.08387	380	5.3306	418	8.95177e-06	-1.23926	down
ENSMUSG00000046345	Smco1	6.22637	456	4.47002	302	3.33322	244	0.291425	19	0.113412	7	0.189377	12	1.77658e-19	-4.89135	down
ENSMUSG00000067722	BC003965	7.63854	1201	8.15378	1182	6.93561	1088	4.42936	589	5.46318	647	5.34789	669	0.00031138	-1.02615	down
ENSMUSG00000027656	Wisp2	3.68945	329	3.67665	303	5.55339	495	37.2732	2808	79.0353	5308	123.81	8779	4.62878e-23	3.76483	up
ENSMUSG00000038175	Mylip	6.03939	960	6.03356	885	9.93226	1576	24.3673	3273	17.922	2146	17.2165	2177	0.00113114	1.05448	up
ENSMUSG00000005413	Hmox1	9.90083	806	28.1844	2115	28.5768	2321	108.231	7442	127.218	7798	128.657	8326	1.04676e-06	2.02501	up
ENSMUSG00000033159	Cnppd1	9.33808	1156	9.1831	1107	11.2737	1511	22.4491	2866	25.067	3086	28.2388	3628	6.67763e-10	1.21087	up
ENSMUSG00000052656	Rnf103	6.76157	1145	7.24033	1131	9.21066	1557	21.6512	3119	20.3447	2596	22.1492	2986	7.30789e-07	1.0554	up
ENSMUSG00000034993	Vat1	8.7335	1253	8.40449	1112	16.7086	2392	38.8183	4706	33.1721	3585	36.1769	4128	1.22639e-05	1.29799	up
ENSMUSG00000032599	Ip6k2	5.45893	422	7.54174	553	9.8508	708	16.9643	1107	30.4458	1722	32.0408	1853	4.51077e-05	1.33934	up
ENSMUSG00000074971	Fibin	4.21375	496	8.85475	960	14.708	1726	20.2374	2011	106.949	9472	112.715	10540	1.0104e-05	2.68132	up
ENSMUSG00000040785	Ttc3	7.29255	2793	4.35245	1721	12.2637	3603	4.52085	1592	3.61756	975	4.43463	1468	0.000390042	-1.11207	down
ENSMUSG00000090066	1110002E22Rik	6.93058	3501	5.16953	2408	7.09664	3578	22.8805	9767	25.3296	9639	28.0132	11255	1.35828e-15	1.56407	up
ENSMUSG00000038046	Mrm3	8.0354	630	6.71672	485	6.52198	510	3.49612	232	2.97254	176	3.4909	218	1.52706e-06	-1.52895	down
ENSMUSG00000024525	Impa2	6.97644	601	4.48356	357	5.61004	483	2.60228	190	2.94211	191	2.90559	200	9.02905e-06	-1.44392	down
ENSMUSG00000027765	P2ry1	6.80123	1232	6.21777	1049	5.82553	969	1.07543	144	3.04538	393	3.0878	480	0.000102691	-1.8542	down
ENSMUSG00000037905	Bri3bp	7.91267	2195	7.00359	1992	4.86423	1385	3.72327	807	2.81176	671	2.78956	690	1.71946e-05	-1.53887	down
ENSMUSG00000022995	Enah	10.2117	4147	13.3041	6402	25.4443	6578	50.8213	18463	80.9226	22908	76.0169	27555	4.56224e-10	1.84964	up
ENSMUSG00000086040	Wipf3	5.24468	1194	7.56344	1590	10.1125	2312	4.26916	787	3.61025	629	4.35023	796	7.0606e-06	-1.32641	down
ENSMUSG00000023809	Rps6ka2	10.5557	2956	5.13232	1291	7.57379	2077	3.87519	904	2.05255	419	2.60922	582	1.18707e-05	-1.85442	down
ENSMUSG00000026193	Fn1	8.84431	3587	7.02213	2679	17.7027	7405	31.0463	10967	74.8815	22956	100.813	32674	5.29206e-07	2.19445	up
ENSMUSG00000067586	S1pr3	10.0149	2318	4.35071	929	5.95556	1376	2.38248	466	3.14271	548	3.07075	566	1.44403e-05	-1.68238	down
ENSMUSG00000029833	Trim24	6.09103	1257	7.08211	1356	10.1609	2099	12.6398	2210	40.2204	6282	41.9592	6897	0.000415304	1.57976	up
ENSMUSG00000075054	Yae1d1	6.20548	2693	6.41274	2491	7.32887	3050	3.75768	1375	3.58364	1145	3.95158	1270	3.45013e-09	-1.25617	down
ENSMUSG00000078853	Igtp	12.6025	1313	9.61712	916	10.8702	1125	7.56097	649	6.81685	524	5.59958	465	0.000212485	-1.16396	down
ENSMUSG00000018509	Cenpv	8.18556	432	8.70527	427	6.54459	350	3.39679	149	4.74058	186	6.06712	236	0.000958822	-1.26131	down
ENSMUSG00000071637	Cebpd	6.22349	1209	13.6426	2444	15.5436	3014	35.0649	5757	46.9204	6866	48.7135	7527	9.14295e-05	1.46029	up
ENSMUSG00000041120	Nbl1	10.6597	992	9.96667	855	16.3203	1515	57.2906	4502	73.2831	5133	73.5956	5443	9.31698e-22	2.05738	up
ENSMUSG00000022440	C1qtnf6	4.95798	559	3.72157	363	5.80005	582	26.261	2722	36.8837	3407	33.8914	3338	3.46793e-27	2.5352	up
ENSMUSG00000040435	Ppp1r15a	9.79572	1190	12.4623	1411	13.6882	1657	39.3249	4057	112.659	10309	120.966	11681	8.33347e-10	2.45982	up
ENSMUSG00000022359	Wdyhv1	8.23473	588	7.73821	512	7.83987	543	4.9659	301	6.27898	311	5.40223	296	0.000743003	-1.00106	down
ENSMUSG00000039997	Ifi203	12.4629	2249	6.13857	1083	12.0584	2063	4.52599	711	5.4074	787	5.25652	776	1.21406e-05	-1.35534	down
ENSMUSG00000038059	Smim3	4.61724	476	2.98733	284	2.94949	303	10.8531	944	9.75032	756	12.0222	984	0.000841871	1.18067	up
ENSMUSG00000031641	Cbr4	5.8425	1285	6.85069	1354	5.11859	1112	3.79397	693	2.90657	486	3.56075	620	0.000168006	-1.23169	down
ENSMUSG00000031955	Bcar1	7.47195	1209	6.38781	960	6.93677	1125	15.2609	2097	36.2442	4413	43.4343	5597	7.51768e-06	1.71842	up
ENSMUSG00000040441	Slc26a10	8.42566	968	5.64422	828	7.9912	1269	2.19324	295	5.22267	626	3.99588	506	0.00110513	-1.21819	down
ENSMUSG00000027309	4930402H24Rik	7.39535	2470	4.74847	1472	9.0757	2922	4.98124	1410	3.43074	890	5.5585	1295	0.000756229	-1.04129	down
ENSMUSG00000069874	Irgm2	10.7226	1925	5.84867	968	9.51754	1713	4.50611	687	4.47535	617	5.84369	834	5.30972e-05	-1.23147	down
ENSMUSG00000026035	Ppil3	6.56609	334	6.5982	314	6.39748	363	4.36391	201	3.5545	142	3.65075	179	0.000935287	-1.09718	down
ENSMUSG00000001143	Lman2l	7.69409	954	8.10952	948	6.69567	883	3.0459	375	3.76086	373	3.28772	370	2.0564e-07	-1.47349	down
ENSMUSG00000024501	Dpysl3	6.45592	1836	9.28338	2435	13.0311	3605	36.0091	8644	37.8456	8097	47.6822	10775	4.53769e-10	1.67929	up
ENSMUSG00000024617	Camk2a	7.93397	1512	5.43994	1249	7.35207	1351	2.26111	292	0.205504	14	0.650152	134	0.00479644	-3.37909	down
ENSMUSG00000031730	Dhodh	5.25536	577	4.58394	513	4.97249	535	2.83079	299	2.85872	229	3.35131	312	0.00024419	-1.10854	down
ENSMUSG00000028527	Ak4	8.27627	1833	6.09125	1220	5.66221	1256	2.34754	446	4.22117	678	3.05414	535	1.36137e-05	-1.52274	down
ENSMUSG00000032513	Gorasp1	6.19811	1256	6.08252	1137	6.71073	1357	4.11784	705	4.22334	645	4.05448	654	8.85715e-06	-1.04081	down
ENSMUSG00000023067	Cdkn1a	28.0375	2766	45.934	4100	45.8402	4371	103.231	8621	412.237	30750	366.717	28755	3.23684e-07	2.44578	up
ENSMUSG00000039976	Tbc1d16	8.19368	2949	5.24021	1752	7.6689	2659	5.07499	1549	2.67207	730	3.21277	925	0.000656747	-1.31965	down
ENSMUSG00000031584	Gsr	8.1544	1131	7.90513	1011	7.89841	1093	18.4644	2163	23.6952	2475	24.3019	2680	1.52946e-05	1.02732	up
ENSMUSG00000022309	Angpt1	3.90504	863	3.91999	799	4.60301	1015	2.83548	530	1.32953	222	2.30004	405	0.000511154	-1.35098	down
ENSMUSG00000028992	Nmnat1	7.18193	875	4.77619	553	5.00037	573	3.95977	406	2.2967	219	1.7663	167	0.00297798	-1.47069	down
ENSMUSG00000039137	Whrn	6.06361	1257	2.48498	461	3.26529	663	1.26352	207	0.998725	133	1.30134	206	4.5886e-07	-2.26869	down
ENSMUSG00000068196	Col8a1	6.17784	1637	9.63825	2355	12.6025	3332	36.6507	8204	90.9596	18150	104.688	22056	8.98813e-11	2.58862	up
ENSMUSG00000050919	Zfp366	4.65577	1541	3.23552	988	6.29363	2079	1.32068	370	2.5132	627	2.72562	718	8.96165e-06	-1.53171	down
ENSMUSG00000064225	Paqr9	4.31479	1873	4.13816	1656	4.22355	1829	2.12593	780	1.26042	412	1.12896	390	5.23482e-07	-1.89341	down
ENSMUSG00000035936	Aldh5a1	8.14901	2387	4.0311	1089	4.38742	1283	3.26384	808	2.19722	485	1.9713	460	0.000465802	-1.57566	down
ENSMUSG00000029675	Eln	9.83882	1966	3.51976	649	7.82279	1560	36.0536	6088	93.1716	14024	98.5299	15659	3.96436e-11	2.98498	up
ENSMUSG00000035473	Galm	8.01884	937	6.90869	758	7.07903	820	5.69681	578	1.80494	164	2.88338	276	0.00594447	-1.44855	down
ENSMUSG00000026544	Dusp23	4.38247	321	5.82473	393	5.00755	366	2.53263	157	3.15073	174	3.05961	178	0.000329416	-1.24387	down
ENSMUSG00000050592	Fam78a	5.28201	1026	4.05499	738	4.23517	798	1.97406	347	0.790446	125	0.932823	151	6.06187e-06	-2.1782	down
ENSMUSG00000038400	Pmepa1	7.02197	1653	9.86246	2141	9.74365	2289	26.5334	5259	43.864	7761	48.5966	9086	9.3692e-09	1.70469	up
ENSMUSG00000032456	Nmnat3	6.4048	718	5.91837	613	5.69882	632	4.52795	431	3.19057	271	3.7284	327	0.00174791	-1.08182	down
ENSMUSG00000031609	Sap30	7.06428	432	9.73221	549	8.94696	546	20.5516	1061	28.212	1299	27.5954	1341	0.000129774	1.1227	up
ENSMUSG00000026409	Pfkfb2	8.27863	1710	5.84907	1102	12.0302	2276	3.67138	563	1.58914	207	1.44496	172	7.98625e-07	-2.50917	down
ENSMUSG00000064202	4430402I18Rik	3.65052	388	3.95061	389	4.54784	433	2.34206	209	1.44907	96	1.82792	151	0.000143887	-1.55529	down
ENSMUSG00000032997	Chpf	8.67209	1305	11.5341	1570	11.2972	1703	21.504	2772	29.1437	3435	32.8949	3983	0.000176556	1.00131	up
ENSMUSG00000039114	Nrn1	3.90079	329	9.30822	725	4.01108	330	1.49962	107	2.32561	148	2.28346	153	0.000202811	-1.98501	down
ENSMUSG00000039496	Cdnf	5.42282	848	4.47196	645	5.38596	840	3.28324	434	3.08043	363	3.01609	375	2.61148e-05	-1.12396	down
ENSMUSG00000084883	Ccdc85c	6.79384	1513	3.43296	706	5.23396	1156	4.17725	784	2.59886	437	2.52218	444	0.00947608	-1.13229	down
ENSMUSG00000030101	Sumf1	5.984	806	5.38616	668	7.76103	1037	16.2406	1847	17.7098	1794	22.4145	2399	6.93357e-08	1.13846	up
ENSMUSG00000038764	Ptpn3	4.63887	1527	4.61453	1406	6.39039	2024	2.85879	767	2.39945	594	2.46199	567	1.55859e-08	-1.47843	down
ENSMUSG00000049588	Ccdc69	3.64115	265	2.53255	171	2.01764	145	0.833393	50	0.888428	47	0.83942	49	1.03878e-05	-2.15669	down
ENSMUSG00000026798	Coq4	5.43561	619	5.52045	526	4.58198	479	3.9623	342	2.79767	209	2.87953	237	0.00215175	-1.19993	down
ENSMUSG00000021583	Erap1	6.28976	1841	5.19613	1403	7.35039	2148	2.76694	685	5.15296	1137	4.32432	1007	0.000480687	-1.04927	down
ENSMUSG00000022272	Myo10	6.43735	2712	4.21131	1637	7.02285	2933	4.12857	1470	3.03239	963	4.02673	1350	0.000271334	-1.06061	down
ENSMUSG00000018830	Myh11	6.15163	2009	3.48089	1068	10.1787	3408	3.21636	900	4.72669	1175	4.08137	1070	0.00456547	-1.10491	down
ENSMUSG00000024440	Pcdh12	8.76838	1382	2.86054	382	4.2813	725	1.46317	187	1.36317	151	1.53734	197	1.15559e-06	-2.34633	down
ENSMUSG00000064264	Zfp428	5.87467	356	7.70252	431	5.65258	338	3.46786	178	2.44994	112	1.88538	90	0.000219911	-1.72361	down
ENSMUSG00000019143	Hars2	5.70909	988	4.9837	782	5.60766	969	3.82854	462	3.46786	452	3.58381	494	3.91087e-06	-1.09862	down
ENSMUSG00000021222	Dcaf4	5.32456	556	4.32688	416	3.91867	409	1.48193	131	2.29559	181	2.03202	169	3.1258e-06	-1.676	down
ENSMUSG00000032352	Lrrc1	5.75952	933	4.28724	640	4.57242	739	4.09005	560	1.89873	232	2.33541	301	0.00794998	-1.21896	down
ENSMUSG00000021903	Galnt15	6.29422	2065	3.44067	1041	5.69888	1866	22.2808	6173	20.3136	5020	23.5602	6145	1.77314e-09	1.68462	up
ENSMUSG00000012114	Med15	7.38584	1241	6.68542	1026	8.46428	1422	22.0672	3140	21.8053	2820	21.9074	2974	9.60032e-09	1.14983	up
ENSMUSG00000024592	C330018D20Rik	7.93389	983	5.63404	647	5.51156	679	2.72216	287	3.27587	308	2.98224	296	3.52667e-06	-1.52235	down
ENSMUSG00000015143	Actn1	7.93483	1307	5.95295	985	11.4217	1869	44.4395	6111	45.1079	5841	49.6778	6808	4.75713e-23	2.0672	up
ENSMUSG00000034245	Hdac11	4.5067	619	3.63843	462	4.90791	675	2.01849	235	0.644408	67	1.05663	116	1.33648e-05	-2.19188	down
ENSMUSG00000024869	Gm49405	5.21351	1056	3.70513	692	4.14459	838	1.69575	291	1.60458	245	0.440191	71	0.000106687	-2.19294	down
ENSMUSG00000004561	Mettl17	6.99636	533	4.61177	359	4.65358	368	3.00684	206	3.40845	210	3.31753	216	0.00154194	-1.14736	down
ENSMUSG00000078921	Tgtp2	13.6567	1991	6.14514	826	9.55516	1390	1.59892	197	2.20446	242	2.30198	267	3.47125e-14	-2.70239	down
ENSMUSG00000047635	2810006K23Rik	6.33234	552	5.14053	413	5.14504	447	4.31769	319	1.28512	85	1.64576	115	0.00868767	-1.58009	down
ENSMUSG00000026837	Col5a1	7.80643	3403	5.27108	2119	10.6005	4612	13.944	5137	33.8418	11113	38.0207	13182	0.000343856	1.43051	up
ENSMUSG00000014551	Mrps25	5.76501	1816	5.5369	1608	4.61524	1451	2.18466	582	2.08732	496	4.59743	1152	0.000773377	-1.32288	down
ENSMUSG00000042688	Mapk6	6.27583	1328	5.49173	1075	6.35835	1343	16.26	2909	18.3938	2932	20.1828	3396	7.29104e-09	1.16154	up
ENSMUSG00000056515	Rab31	7.08966	1277	8.07611	1342	11.2431	2021	43.1873	6497	40.1977	5444	43.5886	6219	1.69845e-17	1.85027	up
ENSMUSG00000025041	Nt5c2	7.70904	1476	6.03822	1075	9.15127	1712	21.6729	3488	20.6485	2946	21.5882	3201	1.46077e-06	1.05991	up
ENSMUSG00000030790	Adm	6.63846	479	5.33453	355	8.5092	613	32.2062	1962	16.3321	887	23.1575	1328	0.000153729	1.41828	up
ENSMUSG00000015312	Gadd45b	3.49028	233	6.64926	406	7.05039	466	15.7191	876	22.7093	1137	26.3033	1392	6.46056e-05	1.47478	up
ENSMUSG00000031636	Pdlim3	7.10825	591	28.9354	2194	21.3131	1758	93.6068	6517	303.304	18884	288.2	18949	3.7324e-08	3.1034	up
ENSMUSG00000026564	Dusp27	5.0517	1060	4.46801	865	5.43275	1135	19.5807	3468	21.097	3324	23.2141	3851	1.85866e-19	1.66262	up
ENSMUSG00000028268	Gbp3	10.1073	1376	4.18214	524	10.5633	1448	3.00314	333	3.84119	403	3.9406	432	3.25471e-05	-1.60921	down
ENSMUSG00000002059	Rab34	4.64176	382	8.0938	568	7.96837	656	13.9363	924	20.8875	1295	25.0877	1632	0.00186817	1.11027	up
ENSMUSG00000052852	Reep1	4.20758	755	2.91793	466	3.92606	743	2.17739	374	1.38779	213	1.43206	232	0.000273427	-1.37527	down
ENSMUSG00000021253	Tgfb3	5.60307	983	5.62886	911	9.57944	1678	12.1857	1807	22.0765	2918	29.483	4114	0.0010425	1.1871	up
ENSMUSG00000046794	Ppp1r3b	4.42045	1002	4.42025	928	6.49846	1464	2.90769	559	1.45487	250	1.47514	267	2.19639e-05	-1.76092	down
ENSMUSG00000026558	Uck2	7.36995	1809	6.49912	1471	6.94478	1697	26.5554	5493	52.8644	9753	46.7543	9046	5.14633e-13	2.14291	up
ENSMUSG00000042793	Lgr6	3.53815	1225	3.60183	1150	3.20531	1108	0.849845	249	0.396091	104	0.298499	83	4.3882e-11	-3.13482	down
ENSMUSG00000026042	Col5a2	7.35066	2526	4.61143	1461	10.1196	3470	47.8429	13890	89.7647	23231	111.398	30440	9.31679e-20	3.07569	up
ENSMUSG00000020877	Scrn2	6.09562	477	4.78362	351	4.25035	327	3.14824	211	1.59219	96	2.54462	160	0.00137133	-1.4705	down
ENSMUSG00000024948	Map4k2	5.95918	1433	3.58865	798	8.81269	2112	3.11094	634	4.34718	789	4.508	856	0.00343853	-1.01347	down
ENSMUSG00000070056	Mfhas1	6.99387	2325	4.95965	1520	6.58668	2185	3.20726	901	2.92867	734	3.43625	909	1.38726e-08	-1.3763	down
ENSMUSG00000048582	Gja3	4.71411	608	3.75743	497	5.26502	546	3.61482	368	1.00915	89	0.973476	107	0.00799753	-1.67934	down
ENSMUSG00000032702	Kank1	7.04087	2026	5.48512	1479	9.3042	2708	18.2927	4490	19.849	4371	22.7761	5288	5.37347e-07	1.07644	up
ENSMUSG00000033389	Arhgap44	5.09646	1076	6.05305	1147	6.63115	1392	18.2682	3229	23.8227	3690	24.3988	4000	8.69452e-12	1.4551	up
ENSMUSG00000031453	Rasa3	5.78096	1321	3.67174	774	7.86745	1794	15.1342	2921	14.4636	2489	20.0736	3647	0.000158505	1.1184	up
ENSMUSG00000036617	Etl4	7.13409	2342	4.03563	1181	6.70304	2383	3.14998	862	3.58816	820	3.57131	839	7.1046e-06	-1.33102	down
ENSMUSG00000024940	Ltbp3	6.91655	1862	7.69872	1911	10.0488	2700	22.2015	5050	35.8572	7270	45.4304	9725	9.82522e-09	1.62877	up
ENSMUSG00000025537	Phkg1	4.62841	564	3.33155	378	6.83504	839	0.924484	94	1.34092	123	1.5968	155	3.46861e-12	-2.36049	down
ENSMUSG00000045410	Akr1e1	5.56362	1000	5.97543	990	5.18136	929	3.55095	539	3.60469	488	3.86936	553	0.000200322	-1.04565	down
ENSMUSG00000023259	Slc26a6	4.15403	357	5.61869	311	2.93244	335	2.05492	162	1.87047	121	2.18023	148	4.38427e-05	-1.36789	down
ENSMUSG00000053460	Ggcx	4.48409	674	4.17982	586	4.47203	670	1.44731	187	1.83768	207	2.43309	294	1.23141e-08	-1.64488	down
ENSMUSG00000025701	Alox5	5.21548	742	4.11315	555	5.34663	781	3.37037	417	2.33317	258	2.56732	299	0.000182851	-1.21767	down
ENSMUSG00000037348	Paqr7	4.4321	692	6.00254	767	4.28256	635	3.18373	348	1.82183	183	1.47723	201	5.38964e-05	-1.67732	down
ENSMUSG00000051586	Mical3	5.96726	2234	4.26271	1421	6.85165	2429	21.0753	5833	18.9016	3602	16.379	3740	0.00224865	1.00858	up
ENSMUSG00000023064	Sncg	6.67931	296	10.4842	428	8.58815	379	2.25127	85	5.07952	170	5.43528	192	0.00160752	-1.47724	down
ENSMUSG00000034161	Scx	5.17837	278	5.42902	269	4.21111	226	23.4347	1063	20.5561	832	17.0161	727	7.51768e-06	1.60682	up
ENSMUSG00000043140	Tmem186	5.32088	936	3.68259	598	4.67529	821	2.23356	332	3.79198	503	3.21269	450	0.00262098	-1.0036	down
ENSMUSG00000022533	Atp13a3	5.77025	2177	6.63127	2318	8.94212	3360	16.606	5290	20.6509	5863	22.887	6859	1.36162e-06	1.07056	up
ENSMUSG00000024486	Hbegf	3.87408	477	7.2322	821	6.41785	789	39.6157	4120	56.4397	5232	47.0127	4602	6.75793e-16	2.58992	up
ENSMUSG00000047658	Gal3st3	4.81966	606	2.60244	302	2.3483	295	0.836885	89	0.056958	6	0.189276	19	3.94425e-05	-3.54093	down
ENSMUSG00000071369	Map3k5	5.14707	1455	3.15112	795	6.39377	1792	3.39302	809	2.04222	435	2.17934	490	0.00093999	-1.30777	down
ENSMUSG00000023938	Aars2	5.02062	872	4.28358	686	4.69042	814	3.29093	483	2.25482	295	2.59628	359	0.000248251	-1.20021	down
ENSMUSG00000033068	Entpd6	4.65827	614	4.13298	502	4.18205	550	3.52747	393	1.45997	145	2.18025	229	0.00754498	-1.26484	down
ENSMUSG00000004891	Nes	5.85744	1861	4.44061	1301	8.18816	2597	17.035	4571	35.265	8439	46.3786	11719	4.57175e-08	1.98348	up
ENSMUSG00000029223	Uchl1	6.44755	394	27.0815	1525	14.2129	866	502.843	25936	150.533	6922	180.781	8777	0.000370501	3.70846	up
ENSMUSG00000061740	Cyp2d22	7.51083	1080	5.10055	676	7.87577	1129	25.3705	3076	16.5045	1762	21.2768	2401	0.000137619	1.20965	up
ENSMUSG00000078970	Wdr92	6.38793	664	5.48118	525	5.36126	556	2.78466	245	4.18022	327	4.36755	361	0.00118928	-1.05848	down
ENSMUSG00000029231	Pdgfra	9.57057	3217	5.13115	1596	10.4904	3515	21.8965	6180	25.8676	6428	29.7181	8122	4.01492e-05	1.20957	up
ENSMUSG00000026155	Smap1	7.05825	838	6.05761	664	7.73633	917	15.223	1527	21.3138	1906	22.5401	2129	5.2928e-06	1.06733	up
ENSMUSG00000029600	Rita1	4.65105	339	4.61775	323	4.22675	300	2.95874	195	2.32491	122	2.63906	160	0.00282475	-1.17249	down
ENSMUSG00000071324	Armc2	5.12187	1267	3.89797	840	4.44742	1088	1.30376	276	0.48191	83	0.117889	24	1.93054e-05	-3.15649	down
ENSMUSG00000028641	P3h1	3.98698	660	4.1313	630	5.19227	858	9.3053	1300	12.478	1554	15.2328	2003	3.05499e-05	1.03828	up
ENSMUSG00000053192	Mllt11	4.55948	455	11.2171	1032	9.91335	980	23.7942	2001	48.419	3605	53.7806	4222	4.02497e-05	1.82499	up
ENSMUSG00000058446	Znrf2	4.9903	1524	7.76498	2187	8.39526	2558	10.3449	2669	27.1528	6224	29.4958	7159	0.00572835	1.20416	up
ENSMUSG00000021265	Slc25a29	3.18917	327	2.19764	208	2.00553	206	0.973694	85	1.21718	94	1.39345	114	0.000475171	-1.50045	down
ENSMUSG00000032802	Srxn1	12.4108	1810	17.5973	2367	19.3331	2814	93.3419	11503	84.8731	9323	65.5914	7608	3.61322e-10	1.89919	up
ENSMUSG00000042340	Ctf1	3.2273	227	6.23693	402	4.61056	294	0.796332	48	0.335898	18	0.6819	36	2.15544e-10	-3.36504	down
ENSMUSG00000053581	Zfand2a	4.58636	748	3.18898	484	5.7483	936	13.7992	1898	12.9538	1588	13.6485	1773	5.63237e-06	1.1751	up
ENSMUSG00000039405	Prss23	7.34749	1192	5.1859	787	7.23135	1105	35.2665	4883	31.9802	3902	30.3894	3930	2.90512e-14	1.91929	up
ENSMUSG00000001774	Chordc1	7.7447	2312	7.62461	2112	8.66691	2560	4.16187	1026	6.1737	1376	5.92565	1393	2.95163e-05	-1.02014	down
ENSMUSG00000028124	Gclm	5.51512	1595	8.28333	2209	8.09938	2237	36.4101	8766	42.0312	8924	41.8491	9463	3.03289e-15	2.01597	up
ENSMUSG00000026610	Esrrg	5.82371	1572	3.08651	714	5.09299	1354	3.60922	765	0.845087	160	0.921349	205	0.00681112	-1.78132	down
ENSMUSG00000029047	Pex10	5.83031	511	3.63321	294	5.32065	465	2.06659	153	2.23692	148	2.4998	175	1.7221e-06	-1.54209	down
ENSMUSG00000023885	Thbs2	4.14522	1268	3.52831	995	6.06649	1851	26.954	6963	39.6053	9121	42.3781	10304	2.11638e-27	2.57197	up
ENSMUSG00000034037	Fgd5	6.87833	2162	3.3618	980	8.08918	2538	4.12495	1021	3.86199	920	4.27667	992	0.00279572	-1.03971	down
ENSMUSG00000045752	Tssc4	6.03794	385	8.12239	465	7.20651	405	16.4752	906	23.8606	1131	22.8284	1140	0.000187658	1.17539	up
ENSMUSG00000066278	Vps37b	6.49076	849	3.93413	475	4.31012	563	14.8379	1640	12.1817	1201	13.0651	1360	0.00473905	1.01265	up
ENSMUSG00000022574	Naprt	5.04121	497	7.68305	681	5.36776	528	3.42642	285	3.05168	227	4.08369	320	0.000987771	-1.21859	down
ENSMUSG00000031458	Coprs	6.91363	285	7.21396	274	5.50921	227	4.42277	154	4.23989	132	3.01951	99	0.0092541	-1.18325	down
ENSMUSG00000016386	Mpped2	3.78494	560	5.45652	744	5.12579	700	3.40829	426	0.977476	109	1.82175	214	0.00484396	-1.57677	down
ENSMUSG00000029135	Fosl2	4.61603	1565	3.34561	1046	5.8237	1971	14.9467	4282	11.3125	2889	11.0021	2967	0.000671924	1.04786	up
ENSMUSG00000034205	Loxl2	5.9736	1647	3.89385	990	8.05586	2217	10.1647	2368	38.4676	7989	40.692	8923	0.000135678	1.88302	up
ENSMUSG00000042115	Klhdc8a	4.92947	1092	1.39377	285	1.26775	281	0.624031	117	0.294432	50	0.106242	19	3.58858e-05	-3.27912	down
ENSMUSG00000049044	Rapgef4	7.16002	1553	5.1382	1012	6.02287	1304	3.51048	638	2.85793	459	3.22244	547	2.6063e-06	-1.37115	down
ENSMUSG00000035357	Pdzrn3	5.39482	1149	4.09732	805	4.92822	1047	16.3858	2947	11.7692	1887	14.0746	2383	0.000108955	1.13077	up
ENSMUSG00000028048	Gba	6.75331	627	9.66637	825	10.0867	933	31.5966	2470	24.0818	1678	26.7349	1979	6.78668e-05	1.22064	up
ENSMUSG00000000296	Tpd52l1	6.02803	343	9.10504	469	5.39479	325	3.55335	171	2.33517	104	1.81895	91	0.000177824	-1.80549	down
ENSMUSG00000032515	Csrnp1	2.43937	345	5.05537	714	6.00226	785	16.6808	2025	28.8499	3108	26.7514	2999	3.43944e-07	1.99674	up
ENSMUSG00000032596	Uba7	5.99904	1013	4.37559	724	6.15629	1048	2.54941	383	3.06923	416	2.99124	423	4.56574e-08	-1.31412	down
ENSMUSG00000047221	Fam185a	4.63174	728	4.21044	610	3.7679	591	2.42306	322	1.23709	147	1.4717	184	5.90923e-05	-1.71372	down
ENSMUSG00000026893	Gca	3.82029	660	3.75624	599	3.34119	576	2.44223	357	1.10945	145	1.00137	138	0.00105968	-1.66067	down
ENSMUSG00000035283	Adrb1	4.22468	546	3.81909	455	3.2379	418	1.39979	153	2.30042	224	2.15544	222	0.000125685	-1.40639	down
ENSMUSG00000029381	Shroom3	4.19305	1424	5.32151	1629	7.43165	2422	22.7128	6371	21.9145	5122	27.1493	6715	1.46815e-11	1.61009	up
ENSMUSG00000000957	Mmp14	11.4793	1546	3.91015	486	6.67341	893	59.3218	6755	31.1751	3159	43.026	4601	2.89786e-06	2.1887	up
ENSMUSG00000043085	Tmem82	2.33043	324	3.20873	416	3.9989	520	0.942822	103	0.991875	95	1.51116	164	5.39759e-08	-1.95088	down
ENSMUSG00000014763	Fam120b	4.0599	931	3.61255	764	4.69642	1075	2.62575	509	2.34735	406	3.08007	562	1.14665e-05	-1.04153	down
ENSMUSG00000071757	Zhx2	5.50326	1249	4.50793	944	6.31068	1430	3.02471	581	3.47804	595	3.94555	713	8.97943e-07	-1.06659	down
ENSMUSG00000060550	H2-Q7	12.3483	896	9.73989	648	9.14182	669	4.53697	274	6.12803	322	5.35543	304	4.80627e-06	-1.4477	down
ENSMUSG00000029298	Gbp9	6.3983	1454	1.65155	346	6.77647	1537	2.70967	521	1.96167	336	2.57984	467	0.00848654	-1.40431	down
ENSMUSG00000021835	Bmp4	3.00589	322	4.7384	468	5.72899	613	8.1892	741	14.9815	1208	16.0538	1367	0.00389452	1.1043	up
ENSMUSG00000078922	Tgtp1	10.5256	1541	4.16044	562	6.58942	963	1.35393	168	1.42458	158	1.21146	142	3.32567e-12	-2.82898	down
ENSMUSG00000020638	Cmpk2	5.98386	993	3.00054	460	4.93997	819	1.31713	185	2.94431	369	2.33159	308	0.000374023	-1.51235	down
ENSMUSG00000028329	Xpa	4.79477	231	5.64007	247	5.13214	248	19.4083	806	13.7114	506	15.679	623	0.000242485	1.26327	up
ENSMUSG00000032232	Cgnl1	5.25913	1843	2.82992	914	9.344	3266	3.61521	1070	3.0481	805	3.58155	998	0.00664353	-1.12634	down
ENSMUSG00000060882	Kcnd2	2.49513	667	2.65289	654	3.35515	895	1.62583	368	0.237311	48	0.366974	78	0.00205369	-2.27262	down
ENSMUSG00000058317	Ube2e2	3.97669	302	5.47632	388	5.39656	382	14.0215	914	21.0588	1223	24.2434	1409	4.20834e-07	1.56488	up
ENSMUSG00000027610	Gss	5.99678	612	5.70441	537	6.93809	704	22.0931	1893	12.6712	966	15.1793	1220	0.0051579	1.01	up
ENSMUSG00000020186	Csrp2	8.99113	611	8.60134	530	11.2859	757	28.0403	1587	50.38	2550	44.1354	2446	1.70967e-09	1.66805	up
ENSMUSG00000034863	Ano8	3.44242	654	3.36266	609	4.52767	872	2.57088	413	1.57186	233	1.77243	270	0.000111165	-1.33971	down
ENSMUSG00000027424	Mgme1	6.58816	813	5.65392	624	7.18853	959	2.26607	252	3.07452	278	3.71097	395	1.71163e-08	-1.50682	down
ENSMUSG00000030717	Nupr1	5.3346	225	5.46007	213	9.96986	424	15.7802	534	66.3987	2012	71.3499	2382	6.80391e-06	2.40311	up
ENSMUSG00000030878	Cdr2	5.38126	705	6.36931	770	8.55915	1119	9.78449	1083	64.1408	6327	75.226	7832	6.51379e-05	2.41075	up
ENSMUSG00000048371	Pdp2	3.10796	918	1.67564	457	1.78694	527	0.735378	184	0.321417	72	0.356865	84	3.34703e-07	-2.62032	down
ENSMUSG00000028838	Extl1	4.34444	930	4.35279	859	4.81211	1028	2.00438	363	1.65344	267	1.70487	291	6.58965e-11	-1.74922	down
ENSMUSG00000064030	Pym1	3.62177	218	3.6497	202	4.22489	253	8.36055	425	11.18	507	13.1754	630	0.00024539	1.07084	up
ENSMUSG00000019878	Hsf2	4.20839	563	5.43052	657	5.49496	733	7.82758	883	17.5168	1771	20.6676	2180	0.00424926	1.14834	up
ENSMUSG00000042529	Kcnj12	3.75701	447	2.23779	264	5.74045	681	2.41041	242	0.878418	79	1.46076	139	0.001553	-1.67737	down
ENSMUSG00000004043	Stat5a	3.18291	618	2.90107	540	4.38035	830	2.04521	349	1.7135	255	3.03148	467	0.00092157	-1.02855	down
ENSMUSG00000051439	Cd14	8.69737	710	10.0316	755	14.0852	1146	84.5874	5828	24.682	1516	21.2398	1378	0.00713103	1.64701	up
ENSMUSG00000038838	Vars2	3.79673	866	2.55916	542	3.59415	811	2.27136	441	2.06316	310	2.28668	418	0.000562872	-1.05433	down
ENSMUSG00000049287	Iba57	3.23815	676	3.92314	755	4.12936	856	1.02146	180	2.71766	427	2.96584	492	0.00673084	-1.21366	down
ENSMUSG00000038301	Snx10	5.57012	715	6.61716	748	8.057	995	20.95	2263	20.2322	1944	22.3513	2264	5.18578e-09	1.2658	up
ENSMUSG00000023262	Acy1	4.10572	310	3.75701	274	3.797	295	2.44954	165	2.52062	152	2.30313	140	0.0020015	-1.08531	down
ENSMUSG00000031023	Akip1	6.66183	355	10.6291	523	9.35003	498	33.9173	1517	29.2699	1168	29.9799	1267	2.91077e-05	1.36823	up
ENSMUSG00000042961	Egflam	2.39208	593	2.81465	644	2.52204	624	1.52699	320	1.74022	325	1.86799	369	0.000385109	-1.03478	down
ENSMUSG00000078861	Zfp931	6.65545	458	4.29267	277	7.30978	494	0.762926	33	2.74976	148	0.378214	16	0.0007961	-2.69413	down
ENSMUSG00000022323	Rida	6.11074	319	7.60089	365	4.41792	230	3.61314	159	3.32861	131	2.32439	97	0.00431768	-1.41317	down
ENSMUSG00000031253	Srpx2	4.56606	586	3.70107	410	5.25625	649	15.2074	1612	31.4807	2929	34.7722	3522	6.65866e-11	2.16112	up
ENSMUSG00000031748	Gnao1	3.76394	743	4.74756	778	6.36846	1261	19.192	2922	16.4794	2387	18.5845	2870	3.13491e-09	1.44242	up
ENSMUSG00000041695	Kcnj2	4.34975	1229	4.45756	1161	3.99056	1125	1.2438	297	1.15755	247	0.756189	170	2.93196e-12	-2.43878	down
ENSMUSG00000028007	Snx7	4.79969	471	6.902	611	7.28833	727	11.1096	905	26.7095	2001	27.6736	2188	0.00112765	1.34549	up
ENSMUSG00000046480	Scn4b	6.71211	1735	2.41015	575	4.21713	1088	0.224137	49	0.200397	39	0.17497	36	2.11995e-29	-4.88885	down
ENSMUSG00000037685	Atp8a1	2.90066	1199	2.78998	1000	4.34172	1814	2.60624	905	1.34585	403	1.54894	452	0.00250596	-1.28296	down
ENSMUSG00000044948	Cfap43	3.7383	736	3.69204	668	4.61115	903	16.6055	2743	11.8579	1747	13.187	2052	7.1247e-07	1.37733	up
ENSMUSG00000047996	Prrg1	3.07792	623	2.43046	461	3.2944	665	1.38055	240	1.32591	206	1.56852	257	1.7305e-08	-1.44535	down
ENSMUSG00000027858	Tspan2	5.18709	1207	3.09222	664	5.6337	1308	2.46113	484	2.51187	440	2.91831	540	1.99223e-05	-1.22859	down
ENSMUSG00000029372	Ppbp	2.15874	122	3.50626	182	2.93643	165	1.153	55	0.17019	8	0.778626	35	0.00119162	-2.43183	down
ENSMUSG00000079592	C1qtnf5	5.55644	392	2.76378	89	6.9004	458	15.5569	907	20.2062	1023	19.9543	1087	0.00214324	1.62407	up
ENSMUSG00000018821	Avpi1	4.32081	233	5.10521	255	4.22897	229	17.6966	806	12.916	522	11.7058	500	0.00244115	1.19888	up
ENSMUSG00000054477	Kcnn2	2.84019	376	2.71531	413	2.5384	407	0.443761	63	0.027671	4	0.32731	50	2.35061e-06	-3.53327	down
ENSMUSG00000071573	Rnls	2.26126	183	3.69555	276	3.45786	283	1.79617	115	1.9104	114	1.73209	109	0.00184895	-1.28045	down
ENSMUSG00000019718	L3hypdh	3.49143	332	3.51731	308	3.53848	336	1.04872	85	2.83919	204	2.08188	158	0.00684899	-1.26922	down
ENSMUSG00000023439	Gnb3	3.47514	333	3.26176	288	2.06636	198	0.452672	37	0.205996	15	0.261839	20	1.23731e-11	-3.68394	down
ENSMUSG00000038816	Ctnnal1	5.61509	1064	3.55123	619	6.33921	1188	2.31398	372	1.58837	228	1.99731	302	4.5013e-08	-1.77789	down
ENSMUSG00000027506	Tpd52	5.06543	1432	7.43013	1621	8.09987	2279	21.2978	4989	24.5828	4500	29.0167	5441	8.42248e-10	1.35817	up
ENSMUSG00000048478	Spata33	3.5424	275	2.56872	224	2.88805	216	1.27149	99	1.3836	106	1.05631	100	0.000408378	-1.382	down
ENSMUSG00000018995	Nars2	3.4179	648	2.85742	496	2.90116	530	1.88031	285	2.08502	294	2.2487	348	0.000969413	-1.00681	down
ENSMUSG00000026709	Dars2	3.89533	732	2.57173	446	3.29893	618	2.15756	343	1.75018	248	1.78934	268	0.000438397	-1.19203	down
ENSMUSG00000020003	Pex7	4.05929	1297	4.56973	1619	5.44087	1485	3.72939	941	2.70196	529	2.18482	608	0.000859256	-1.2381	down
ENSMUSG00000026986	Hnmt	5.83019	499	6.54268	491	7.18068	548	2.58551	159	1.86502	112	1.29733	83	5.41444e-09	-2.24801	down
ENSMUSG00000029061	Mmp23	4.32001	322	7.95387	546	7.83121	582	11.2434	707	27.7136	1553	34.8411	2061	0.003094	1.40887	up
ENSMUSG00000028111	Ctsk	3.3353	262	5.58393	404	7.46988	585	36.2494	2402	25.3448	1497	29.3072	1828	5.21298e-09	2.0788	up
ENSMUSG00000018554	Ybx2	5.07027	440	5.4866	439	5.17262	446	0.35529	27	1.05805	70	0.316605	22	1.23731e-11	-3.59734	down
ENSMUSG00000025092	Hspa12a	3.96423	1179	2.28243	626	3.43553	1020	0.940339	237	1.94293	436	2.09712	496	0.000362632	-1.40444	down
ENSMUSG00000074623	Gm826	4.75049	172	4.63046	162	4.01459	140	1.68854	52	1.03255	30	0.619091	18	7.95704e-05	-2.38747	down
ENSMUSG00000033715	Akr1c14	5.13198	769	1.89598	289	4.92129	776	0.616416	86	0.806775	101	1.11774	147	1.23486e-09	-2.56237	down
ENSMUSG00000024939	Fam89b	3.74483	232	4.61145	263	3.4468	212	14.1165	731	19.5919	908	14.7337	722	6.26334e-06	1.5796	up
ENSMUSG00000030748	Il4ra	5.42668	1460	3.16949	797	7.36058	1969	23.8347	4630	21.5122	3860	24.1384	4502	1.9894e-07	1.53295	up
ENSMUSG00000030045	Mrpl19	4.26099	1105	2.98274	714	3.81076	987	2.28675	502	2.2423	438	2.40647	497	5.16785e-05	-1.09745	down
ENSMUSG00000068854	Hist2h2be	3.57478	486	2.07438	260	2.99254	406	1.89347	218	1.37025	141	1.67206	181	0.0018368	-1.2186	down
ENSMUSG00000066235	Pomgnt2	4.82406	580	4.49374	509	4.03283	498	3.2659	346	2.04534	192	2.72797	269	0.00289751	-1.13308	down
ENSMUSG00000032350	Gclc	4.44739	790	3.91172	641	6.18918	1097	20.2905	3044	44.8619	5999	44.8781	6336	1.85931e-14	2.48723	up
ENSMUSG00000024743	Syt7	4.45847	1271	1.36416	441	4.87094	1068	0.79786	224	1.08918	291	1.24544	320	7.91645e-06	-1.84035	down
ENSMUSG00000017713	Tha1	2.62072	241	2.24563	191	2.73518	251	0.909185	71	1.15723	81	0.763065	56	4.01304e-06	-1.83534	down
ENSMUSG00000023191	P3h3	4.10234	607	4.94605	676	6.64155	981	8.57327	1072	16.6597	1856	21.7307	2556	0.00266065	1.13688	up
ENSMUSG00000032579	Hemk1	5.85322	666	3.6461	383	3.36069	382	1.84469	178	1.99493	171	2.23134	202	0.000101774	-1.53613	down
ENSMUSG00000025742	Prps2	5.49101	1054	4.50312	797	6.49296	1244	1.98196	322	2.94736	426	3.61515	552	8.72649e-07	-1.38271	down
ENSMUSG00000040710	St8sia4	3.38363	947	1.81901	469	3.28955	921	1.44806	343	1.07535	230	1.50724	337	2.15044e-05	-1.47543	down
ENSMUSG00000039994	Timeless	4.63378	1047	2.95322	615	4.75709	1076	1.30434	253	2.12768	364	1.5846	286	9.16746e-08	-1.70627	down
ENSMUSG00000016024	Lbp	6.507	846	4.65857	558	6.83161	892	23.624	2613	24.6092	2426	28.2531	2938	7.42102e-15	1.67291	up
ENSMUSG00000104713	Gbp6	11.9975	2533	4.5527	910	7.55046	1608	3.28312	600	2.13024	348	2.60683	438	3.53415e-06	-1.98631	down
ENSMUSG00000029417	Cxcl9	4.42495	663	2.49477	345	1.77474	266	0.320221	41	0.600421	68	0.334125	40	9.4146e-10	-3.25066	down
ENSMUSG00000027316	Gfra4	2.15165	157	2.36372	161	1.64577	122	0.86477	51	0.667811	38	0.533777	29	0.000152687	-2.05908	down
ENSMUSG00000038248	Sobp	3.50311	905	2.61677	624	3.04464	785	2.12781	465	1.75118	341	2.18003	448	0.000561143	-1.02562	down
ENSMUSG00000020473	Aebp1	6.5999	1309	7.31071	988	10.4924	2073	21.2338	3552	22.2656	3250	30.0905	4730	1.1466e-06	1.29474	up
ENSMUSG00000023147	Wrb	4.38743	568	3.75988	449	4.06932	526	3.00578	331	2.13418	209	2.7397	282	0.00164096	-1.05318	down
ENSMUSG00000037415	Ranbp10	4.60599	1268	3.33929	848	4.61514	1268	9.24292	2150	11.6762	2422	14.0104	3068	2.19007e-05	1.04114	up
ENSMUSG00000053646	Plxnb1	2.26696	1017	1.22009	505	2.13962	942	0.841715	320	0.356894	121	0.471974	169	5.03324e-06	-2.12038	down
ENSMUSG00000094103	1700047I17Rik2	4.91055	984	2.35144	435	6.35815	1272	14.7874	2504	12.092	1825	12.1889	1943	0.00304478	1.14739	up
ENSMUSG00000031618	Nr3c2	2.46782	741	2.6675	755	3.61754	1065	1.61683	420	2.03468	471	1.74113	425	3.30308e-05	-1.07988	down
ENSMUSG00000070002	Ell	3.67963	587	4.42135	651	5.95858	947	12.0746	1626	14.642	1758	13.2497	1679	1.44403e-05	1.09522	up
ENSMUSG00000029722	Agfg2	3.28477	490	4.3005	592	6.00148	890	18.6169	2344	9.48333	1067	10.3778	1234	0.0093267	1.12857	up
ENSMUSG00000022075	Rhobtb2	3.15343	871	3.01943	769	3.77226	1040	1.90233	444	1.28414	267	1.52591	335	8.95228e-07	-1.48576	down
ENSMUSG00000002032	Tmem25	3.37267	486	1.67944	226	2.51135	355	0.59365	72	0.251813	28	0.673556	75	3.91396e-08	-2.75314	down
ENSMUSG00000035441	Myo1d	3.08434	857	1.71833	440	3.38355	938	7.08447	1663	7.0744	1480	10.8186	2390	0.000224781	1.19091	up
ENSMUSG00000026235	Epha4	4.85966	1589	2.54146	770	3.91838	1273	0.797016	218	0.785297	195	0.655073	171	1.41722e-16	-2.74996	down
ENSMUSG00000039304	Tnfsf10	5.07313	1302	1.26929	304	3.25535	808	1.21777	255	1.13265	213	1.16274	240	0.00025431	-1.87479	down
ENSMUSG00000052605	Isoc2b	3.6045	202	2.85106	148	3.59066	201	2.26593	108	1.62003	69	1.66245	75	0.00409254	-1.25484	down
ENSMUSG00000045868	Gvin1	5.82475	2658	2.70459	1165	7.55919	3442	1.28809	509	2.31738	816	2.02977	754	8.98479e-07	-1.88147	down
ENSMUSG00000020303	Stc2	1.77948	364	2.06177	389	2.29201	468	2.97157	514	7.7466	1193	8.73447	1420	0.00620023	1.2039	up
ENSMUSG00000028621	Cyb5rl	1.88326	488	1.50965	396	3.06757	427	1.53644	191	0.979417	193	1.00589	208	1.89774e-05	-1.29602	down
ENSMUSG00000105504	Gbp5	5.72084	910	2.81397	413	6.65707	1069	1.21542	163	0.935056	138	1.63363	254	9.69437e-09	-2.21554	down
ENSMUSG00000021103	Mnat1	3.82505	503	3.71862	448	4.20675	546	12.4817	1371	12.2869	1205	13.0378	1197	8.69315e-07	1.2003	up
ENSMUSG00000035692	Isg15	11.6634	458	6.5581	238	7.25128	284	2.93096	98	5.61314	166	5.12615	160	0.0035994	-1.35487	down
ENSMUSG00000034675	Dbn1	5.34781	751	4.60948	603	7.7359	1081	17.9967	2210	38.623	4171	38.1576	4136	5.25893e-10	2.00035	up
ENSMUSG00000026656	Fcgr2b	7.73799	1162	7.9864	927	13.2905	1824	53.6872	5860	18.0982	2153	24.3668	2568	0.00392168	1.34927	up
ENSMUSG00000027848	Olfml3	4.61984	1310	5.54237	1450	6.60758	1870	7.34183	1760	19.7378	4215	24.1594	5447	0.0089142	1.15182	up
ENSMUSG00000039646	Vasn	3.20771	471	4.63686	628	4.06915	596	10.6511	1321	13.3067	1471	17.1889	2006	1.29263e-05	1.3315	up
ENSMUSG00000020826	Nos2	3.91894	852	1.38914	279	2.04394	401	1.35676	250	0.545779	90	0.744325	129	0.002392	-1.83955	down
ENSMUSG00000036975	Tmem177	3.9078	678	2.64837	424	2.60864	452	1.68484	247	1.4668	192	1.67335	231	0.000175534	-1.36579	down
ENSMUSG00000024312	Wdr46	2.63678	304	3.27669	350	3.4248	390	6.39888	626	9.4969	827	12.2407	1126	0.000455687	1.14638	up
ENSMUSG00000071001	Hrct1	3.4061	257	3.65094	254	3.48644	263	7.79113	496	13.2116	750	11.9337	715	0.000316932	1.19081	up
ENSMUSG00000028414	Fktn	3.47394	1092	2.63026	784	4.61222	1420	1.98666	522	2.16392	522	3.00271	743	0.00016011	-1.00272	down
ENSMUSG00000021219	Rgs6	2.61027	639	2.16965	492	3.74294	787	3.36162	418	0.756805	114	1.35319	180	0.00476293	-1.53855	down
ENSMUSG00000079547	H2-DMb1	3.9958	291	6.00321	404	8.57312	623	3.38982	209	4.492	247	3.78611	220	0.00532684	-1.07093	down
ENSMUSG00000021573	Tppp	2.5967	686	2.32858	567	5.93135	1563	0.842377	188	1.01251	202	1.04225	219	5.42529e-10	-2.27657	down
ENSMUSG00000053199	Arhgap20	2.40954	895	2.1398	733	3.37806	1253	2.24993	707	1.00856	283	1.37497	407	0.00780984	-1.15054	down
ENSMUSG00000021215	Net1	3.01744	601	2.13097	395	5.18741	1037	1.31476	224	2.24727	340	2.70074	432	0.00682129	-1.11857	down
ENSMUSG00000062198	2700097O09Rik	5.46792	314	5.32192	282	3.89457	223	1.39108	68	2.07483	90	2.1371	98	1.07622e-05	-1.85298	down
ENSMUSG00000024891	Slc29a2	2.18924	281	1.78181	211	1.7584	225	1.26808	138	0.746926	73	0.837863	86	0.00237759	-1.41587	down
ENSMUSG00000038894	Irs2	1.36147	447	3.99659	1209	4.0648	1331	13.7266	3804	15.8329	3911	13.9449	3637	4.25803e-05	1.78913	up
ENSMUSG00000054708	Ankrd24	2.76346	197	2.58489	176	2.6298	247	1.43898	118	0.577509	51	0.290172	36	0.00518222	-1.70029	down
ENSMUSG00000018740	Slc25a35	4.29702	727	3.04292	467	2.69876	467	2.9491	334	1.52611	171	1.30221	161	0.00241933	-1.46013	down
ENSMUSG00000006362	Cbfa2t3	3.94968	1493	3.14555	1138	5.81022	2015	3.01494	968	2.60121	776	2.37157	740	0.000293446	-1.00412	down
ENSMUSG00000004791	Pgf	3.48176	294	3.26194	252	3.84569	326	9.6192	752	19.0276	1237	18.8895	1246	9.65762e-09	1.75444	up
ENSMUSG00000006641	Slc5a6	2.68229	464	3.65089	600	3.31564	543	1.59034	235	1.66142	223	1.20257	171	4.71431e-05	-1.50229	down
ENSMUSG00000096727	Psmb9	5.11826	339	4.55655	295	5.10499	345	2.33846	137	2.86544	147	2.72235	144	1.76805e-05	-1.33305	down
ENSMUSG00000042419	Nfkbil1	3.68174	277	3.26174	226	4.41057	331	11.0306	700	9.20227	521	10.5092	628	0.000242485	1.02409	up
ENSMUSG00000028645	Slc2a1	3.77005	638	5.9325	925	5.05821	854	17.4759	2486	26.3634	2968	23.0291	2804	6.96855e-08	1.61534	up
ENSMUSG00000027784	Ppm1l	3.51707	1718	2.97595	1341	3.51797	1715	2.04956	846	1.50684	555	2.03839	792	2.35061e-06	-1.26314	down
ENSMUSG00000034235	Usp54	2.06526	667	2.054	647	4.37247	1316	5.33829	1467	7.73521	1963	8.95976	2315	0.00172408	1.02786	up
ENSMUSG00000028134	Ptbp2	3.51318	639	4.6993	812	4.86918	907	7.58133	1148	15.658	2111	19.1288	2660	0.00238848	1.1689	up
ENSMUSG00000025766	D3Ertd751e	3.9012	698	2.7521	412	3.8272	670	2.63076	148	1.43981	209	1.03523	177	1.65027e-08	-1.85187	down
ENSMUSG00000071335	Mfsd4b3	2.36275	219	2.10807	181	1.20672	112	0.254947	20	0.297013	21	0.571792	43	1.86925e-06	-2.81982	down
ENSMUSG00000005802	Slc30a4	4.37118	1235	2.8426	742	4.40586	1240	8.30486	1986	10.5774	2255	14.0221	3149	0.000158742	1.06899	up
ENSMUSG00000021969	Zdhhc20	3.10078	834	3.52554	875	5.03486	1352	10.4972	2386	10.8589	2200	12.0155	2571	1.47809e-06	1.10692	up
ENSMUSG00000015396	Cd83	3.81504	491	5.35061	634	8.71609	1118	3.95894	430	2.2809	221	2.93932	301	0.00157898	-1.33565	down
ENSMUSG00000079363	Gbp4	5.5395	1296	1.76399	383	5.67851	1286	1.89864	378	1.34443	239	1.50919	284	0.000144066	-1.7961	down
ENSMUSG00000036040	Adamtsl2	5.1484	965	6.3302	1094	9.21455	1723	14.6197	2315	48.8802	6897	54.2867	8088	6.7973e-06	2.06448	up
ENSMUSG00000006378	Gcat	3.07733	379	3.47532	394	3.5424	435	2.05774	214	1.7938	167	1.66085	163	0.000106848	-1.28995	down
ENSMUSG00000028454	Pigo	3.01542	664	2.12913	432	2.68854	590	1.63387	301	1.95932	318	1.61958	265	0.00106774	-1.05499	down
ENSMUSG00000035673	Sbno2	4.74821	1035	4.11878	845	8.64331	1890	16.0316	3053	17.0159	2744	18.3794	3128	5.00554e-05	1.15645	up
ENSMUSG00000020424	Castor1	3.59416	294	4.35778	328	3.63782	297	12.0792	834	11.6733	718	11.7488	763	0.000140063	1.17467	up
ENSMUSG00000049536	Tceal1	2.55701	372	3.04846	409	2.49316	362	1.5264	188	1.70011	187	1.54208	179	0.000575861	-1.20377	down
ENSMUSG00000025656	Arhgef9	2.08101	566	1.96381	472	3.11325	797	0.792056	184	0.978458	205	1.43246	312	7.26324e-07	-1.51569	down
ENSMUSG00000057762	Gm6169	2.71945	146	4.39743	217	3.7594	201	22.6877	1025	14.4179	581	10.2813	437	0.000338988	1.71748	up
ENSMUSG00000024014	Pim1	5.5228	738	2.57502	319	4.77138	619	32.3094	3655	15.7964	1523	18.1665	1841	1.53971e-05	1.96345	up
ENSMUSG00000007613	Tgfbr1	2.98044	890	4.18959	1154	6.75717	1981	8.81664	2224	17.8207	4007	19.7929	4699	0.000655228	1.32702	up
ENSMUSG00000022425	Enpp2	5.8703	924	2.69596	385	5.21157	795	2.37073	314	2.92863	314	2.7595	334	0.000986417	-1.23702	down
ENSMUSG00000066975	Cryba4	2.79076	117	2.98051	109	2.39933	97	0.92907	32	0	0	0.364691	13	0.00813275	-3.0114	down
ENSMUSG00000041762	Gpr155	2.9338	763	2.02039	480	2.40203	623	1.58197	322	1.0003	198	1.50825	315	0.000179383	-1.30499	down
ENSMUSG00000004508	Gab2	3.6834	1177	2.61048	770	5.92961	1880	15.2448	4119	16.7248	4029	19.226	4882	1.57053e-09	1.67971	up
ENSMUSG00000030862	Cpxm2	14.4467	2621	5.5897	935	4.37375	792	1.02702	158	1.44021	197	2.17022	310	4.77959e-08	-2.89449	down
ENSMUSG00000056144	Trim34a	4.314	579	3.04926	376	3.54072	473	1.71217	194	2.38912	211	2.79302	300	0.000585295	-1.1699	down
ENSMUSG00000055639	Dach1	3.5016	920	3.39688	848	3.65515	977	1.22872	282	1.45023	296	1.44862	312	5.65548e-14	-1.76787	down
ENSMUSG00000034353	Ramp1	1.60052	187	4.01094	427	3.09837	371	1.45587	142	1.31766	120	0.990252	95	0.00159658	-1.61713	down
ENSMUSG00000048234	Rnf149	2.78516	357	3.65817	436	4.27245	552	18.3777	1993	14.0166	1365	17.0395	1737	1.83844e-10	1.78776	up
ENSMUSG00000001630	Stk38l	3.59191	848	3.45118	751	3.87151	869	6.50063	1286	19.9489	3524	20.4189	3792	0.00014223	1.64711	up
ENSMUSG00000020900	Myh10	3.79356	1533	3.38184	1260	6.64023	2678	7.46363	2549	32.6864	9918	36.6448	11775	0.000105985	2.0391	up
ENSMUSG00000033542	Arhgef5	3.33778	947	2.88127	754	3.67926	1042	8.73293	2093	9.75981	2086	12.2786	2770	8.99582e-09	1.20287	up
ENSMUSG00000032649	Colgalt2	3.30038	692	2.39573	469	3.72958	789	0.764639	138	1.57737	253	1.67579	283	5.94211e-06	-1.65648	down
ENSMUSG00000053310	Nrgn	2.81398	213	4.16426	290	2.1144	160	1.51117	97	0.932479	53	1.13768	69	0.00104511	-1.796	down
ENSMUSG00000029822	Osbpl3	3.81829	870	2.15867	665	3.48184	885	3.60863	501	1.27257	308	2.04555	412	0.000271334	-1.12099	down
ENSMUSG00000029022	Miip	3.01094	285	2.49545	219	3.48212	329	10.344	839	6.41536	460	7.63773	577	0.00420962	1.05172	up
ENSMUSG00000032806	Slc10a3	2.6818	278	3.38417	328	3.03464	316	5.98196	527	19.5672	1533	19.2848	1600	0.000121972	1.82207	up
ENSMUSG00000069094	Pde7a	3.27311	1040	4.0385	1217	6.09488	1828	3.29939	873	2.06573	466	1.96209	503	0.00110297	-1.25724	down
ENSMUSG00000020467	Efemp1	6.86071	726	3.95852	381	7.23583	751	1.10622	94	1.75831	92	1.14955	87	2.46704e-18	-2.86925	down
ENSMUSG00000036545	Adamts2	4.31207	1625	3.43181	1193	7.09015	2667	16.9338	5392	30.6936	8712	34.9871	10486	1.78702e-10	2.06532	up
ENSMUSG00000029093	Sorcs2	1.62825	469	1.59114	414	2.49054	733	0.772862	193	1.24178	275	1.34758	315	0.000437885	-1.15874	down
ENSMUSG00000031548	Sfrp1	5.79964	1315	3.92636	821	7.92182	1793	14.7982	2836	18.0011	3075	27.079	4883	1.31187e-05	1.34545	up
ENSMUSG00000055200	Sertad3	2.32812	161	2.56729	164	3.33652	230	6.00448	350	11.1835	581	11.087	608	0.000169542	1.34122	up
ENSMUSG00000039384	Dusp10	1.63023	237	1.61565	216	2.00327	290	2.43036	297	10.6988	1136	13.0485	1444	0.00131118	1.80116	up
ENSMUSG00000021431	Snrnp48	4.80554	441	6.27151	525	5.81068	526	10.425	813	18.5732	1282	17.8396	1309	0.00222037	1.03327	up
ENSMUSG00000022548	Apod	6.47657	578	8.91589	697	6.08492	588	53.2944	4640	65.9088	4783	55.5076	4416	1.52995e-23	2.73152	up
ENSMUSG00000037376	Trmt6	2.64512	388	2.51713	341	3.16071	463	7.36481	913	8.50979	941	7.88793	921	2.87949e-06	1.09298	up
ENSMUSG00000015126	Tsr3	2.80369	174	3.0414	174	3.55394	220	8.29637	434	10.4863	489	12.1239	597	5.93555e-06	1.27935	up
ENSMUSG00000033323	Ctdp1	2.64749	510	2.37398	422	3.52845	679	7.16344	1166	8.4203	1222	10.1787	1559	2.86367e-07	1.16878	up
ENSMUSG00000019951	Uhrf1bp1l	2.92211	967	2.99388	911	4.67974	1495	8.95102	2484	13.7203	3396	14.4086	3758	5.77022e-08	1.39743	up
ENSMUSG00000005373	Mlxipl	2.99215	538	3.01466	511	3.58515	613	0.973458	147	1.55058	186	1.16446	158	5.02609e-11	-1.89254	down
ENSMUSG00000022340	Sybu	2.51705	423	1.36675	212	1.18261	187	0.519907	75	0.523067	67	0.621671	83	5.14523e-05	-2.0368	down
ENSMUSG00000035107	Dcbld2	2.37016	807	1.61147	506	3.89723	1324	6.39719	1840	7.85665	2014	8.94076	2420	0.000277228	1.16629	up
ENSMUSG00000032462	Pik3cb	1.86918	628	1.81123	562	2.68559	898	3.84835	1082	6.33379	1589	7.81409	2069	0.000774818	1.05397	up
ENSMUSG00000031400	G6pdx	4.97789	685	3.03123	385	6.09872	838	9.60313	1117	13.5603	1404	15.5762	1704	0.00105995	1.04129	up
ENSMUSG00000049892	Rasd1	1.1641	98	2.15373	166	2.50997	210	14.0649	993	10.7818	679	12.2318	813	9.82043e-10	2.26152	up
ENSMUSG00000023913	Pla2g7	6.60513	719	4.46491	448	9.07357	981	70.9451	6507	34.6132	2837	35.2881	3051	2.80001e-09	2.44748	up
ENSMUSG00000038668	Lpar1	3.94848	715	3.3432	567	5.33224	969	10.3675	1589	15.4454	2115	17.6683	2555	2.47673e-07	1.35529	up
ENSMUSG00000022894	Adamts5	3.52778	1975	1.90083	981	2.69754	1507	9.42262	4456	7.78514	3282	8.20192	3651	0.000186775	1.22747	up
ENSMUSG00000024177	Nme4	3.08336	146	4.0177	176	3.4282	162	1.14416	46	1.01724	37	0.833521	32	2.81785e-06	-2.22412	down
ENSMUSG00000035112	Wnk4	1.47615	316	2.02409	399	2.89579	616	1.53429	277	0.562727	91	0.668033	114	0.005085	-1.56731	down
ENSMUSG00000046402	Rbp1	2.92096	402	7.35518	933	7.4743	1026	22.0462	2563	29.0859	3014	31.2644	3420	8.48399e-06	1.78237	up
ENSMUSG00000042622	Maff	4.47787	451	6.21525	573	9.89373	997	20.2929	1732	29.3369	2216	28.3516	2245	2.14228e-06	1.51267	up
ENSMUSG00000021091	Serpina3n	20.6647	2212	18.0586	1783	27.9869	2990	457.936	41420	342.919	27649	445.168	37898	5.44346e-65	3.82081	up
ENSMUSG00000025271	Pfkfb1	1.33029	128	1.69154	152	1.64902	156	0.414545	35	0.557025	41	0.529208	40	5.03022e-06	-2.0596	down
ENSMUSG00000025212	Sfxn3	4.66209	718	3.04483	432	5.68534	873	9.48191	1233	13.9548	1618	15.5162	1899	0.000182446	1.12204	up
ENSMUSG00000026971	Itgb6	1.77622	443	1.12528	259	1.01025	246	0.130734	28	0.0212	4	0.041031	9	7.54536e-12	-4.68214	down
ENSMUSG00000045679	Pqlc3	4.34906	414	4.69921	442	6.98595	692	10.8192	909	17.2321	1295	15.7991	1246	0.000550118	1.04178	up
ENSMUSG00000031075	Ano1	2.82346	664	1.27133	278	2.34694	541	1.53896	308	0.788815	142	0.937309	178	0.00667242	-1.34628	down
ENSMUSG00000033420	Antxr1	2.90277	791	2.96844	744	6.08119	1653	6.80162	1566	12.1165	2487	13.6612	2956	0.00582994	1.04271	up
ENSMUSG00000026355	Mcm6	2.93089	565	5.22528	742	6.9463	1124	4.29362	638	27.7866	3881	29.5249	4442	0.00696491	1.74792	up
ENSMUSG00000024376	Epb41l4a	1.81709	364	1.46237	270	1.66345	332	1.19033	201	0.850014	128	0.729541	116	0.00301236	-1.24571	down
ENSMUSG00000074221	Zfp568	2.52879	846	3.72455	1217	5.38455	1708	7.35683	2116	22.8245	5961	23.1066	6349	9.02358e-05	1.80315	up
ENSMUSG00000070570	Slc17a7	4.29651	650	11.2696	1571	11.6627	1737	2.96102	379	3.68556	420	3.42936	413	1.35766e-05	-1.84769	down
ENSMUSG00000064120	Mocs1	3.39417	460	3.00126	371	3.43382	465	10.2307	1177	9.68275	988	11.1514	1167	2.2717e-07	1.22424	up
ENSMUSG00000024397	Aif1	4.16096	182	3.5619	144	8.47091	366	2.12715	79	1.12717	38	2.23839	78	0.000160946	-1.91577	down
ENSMUSG00000057143	Trim12c	3.74935	728	3.23617	579	4.31394	830	1.77445	291	2.75139	401	2.7765	429	0.000153347	-1.06082	down
ENSMUSG00000007033	Hspa1l	3.43361	441	4.93577	584	6.53998	837	11.7755	1276	15.7801	1524	14.3437	1463	0.000415251	1.07699	up
ENSMUSG00000039318	Rab3gap2	3.35803	1139	2.40801	813	3.72947	1323	9.41881	2853	6.70168	1822	9.37467	2712	0.000123665	1.05027	up
ENSMUSG00000027387	Zc3h8	3.03404	256	2.69157	210	2.55761	215	1.50793	108	1.18665	76	0.887303	60	0.000439482	-1.61891	down
ENSMUSG00000030433	Sbk2	1.6213	178	3.00001	321	2.93756	312	0.584921	58	1.28944	113	1.30236	120	0.00123156	-1.6412	down
ENSMUSG00000042254	Cilp	6.61078	1424	5.65124	1123	8.68004	1866	45.521	8285	265.841	43128	334.914	57349	1.49915e-16	4.48397	up
ENSMUSG00000020262	Adarb1	3.33162	1139	1.92287	613	4.21846	1436	9.97491	2875	8.92464	2297	11.7229	3184	1.6756e-05	1.29113	up
ENSMUSG00000054517	Trim65	2.68334	533	1.90841	369	3.60824	698	1.13221	188	1.69344	237	1.90957	287	3.96443e-05	-1.28094	down
ENSMUSG00000016496	Cd274	4.9532	931	1.38927	241	2.68219	503	1.86511	297	0.913437	130	1.33454	200	0.00939298	-1.53687	down
ENSMUSG00000024887	Asah2	3.03384	737	1.77902	399	3.77167	914	1.99777	410	1.41426	259	1.97318	382	0.00396042	-1.06303	down
ENSMUSG00000002012	Pnck	3.54869	284	2.99387	220	3.04044	240	1.73713	117	1.20155	72	1.02764	66	0.000188902	-1.68149	down
ENSMUSG00000027716	Trpc3	3.01281	578	2.13316	377	2.42414	464	1.24945	203	1.12308	163	1.22303	187	4.4527e-06	-1.49954	down
ENSMUSG00000032690	Oas2	4.29133	864	2.84552	539	4.83972	968	1.08574	189	2.53627	373	2.30302	367	0.000106282	-1.46654	down
ENSMUSG00000027001	Dusp19	2.59671	220	2.13669	167	2.11106	179	0.778094	56	1.16118	75	1.15512	78	0.00015862	-1.5888	down
ENSMUSG00000022788	Fgd4	2.73552	1184	1.57812	630	3.51499	1295	1.11846	409	1.26244	408	1.58014	544	1.84729e-05	-1.30379	down
ENSMUSG00000021360	Gcnt2	3.22749	677	2.11545	409	3.70857	788	9.98833	1771	7.2917	1157	8.13273	1382	0.000548691	1.09788	up
ENSMUSG00000020272	Stk10	2.85996	746	1.48953	358	4.55597	1186	1.01449	224	1.36812	269	1.80114	374	0.000488153	-1.47994	down
ENSMUSG00000026655	Fam107b	2.8013	459	3.32435	573	4.8772	792	10.1595	1406	27.3263	3369	25.3788	3300	4.43559e-07	2.01639	up
ENSMUSG00000002908	Kcnn1	2.41896	483	1.75767	286	2.31602	475	1.83415	196	0.738738	117	0.722946	121	4.40325e-05	-1.62934	down
ENSMUSG00000041845	Rhod	3.13018	233	2.65587	184	2.10863	158	11.1788	701	7.73096	436	6.75463	402	0.00468495	1.26784	up
ENSMUSG00000032420	Nt5e	2.4609	510	2.60951	499	3.50543	725	11.7466	2057	7.03558	1098	8.62854	1422	0.000135968	1.28035	up
ENSMUSG00000026773	Pfkfb3	1.45583	362	1.59668	367	4.38904	1049	7.76931	1570	6.32394	1146	7.10334	1377	0.00867816	1.14483	up
ENSMUSG00000038181	Chpf2	2.60944	710	2.64883	664	2.94848	788	19.5156	3406	18.4868	3124	21.7642	4220	4.62485e-27	2.16533	up
ENSMUSG00000025597	Klhl4	2.60569	484	1.70864	293	3.93542	731	1.14651	181	1.53154	215	1.03322	153	9.45668e-05	-1.52777	down
ENSMUSG00000021708	Rasgrf2	2.26248	607	1.4596	405	3.01491	802	0.826139	210	0.895268	203	0.860311	202	1.27715e-08	-1.659	down
ENSMUSG00000030532	Hddc3	3.14817	220	1.72395	115	3.01081	197	0.916518	49	0.937492	53	1.92807	68	6.16958e-05	-1.77229	down
ENSMUSG00000061533	Cep128	2.25458	556	2.35936	543	1.79397	440	0.85263	174	0.539443	99	0.63178	126	8.5742e-08	-2.11616	down
ENSMUSG00000025089	Gfra1	2.82924	648	2.10365	467	3.35406	756	0.46669	95	1.10445	193	1.56284	295	3.40423e-05	-1.8238	down
ENSMUSG00000054675	Tmem119	2.48625	290	4.39097	460	7.11602	822	8.88278	868	15.7378	1374	16.1222	1475	0.0087816	1.13923	up
ENSMUSG00000033024	Klra9	3.22293	202	1.43811	80	1.38134	85	0.068156	4	0.099275	5	0	0	4.26761e-09	-5.46935	down
ENSMUSG00000028211	Trp53inp1	2.53029	710	3.56304	921	5.37226	1503	9.1968	2178	23.6029	4983	19.8374	4422	1.04706e-05	1.77742	up
ENSMUSG00000011382	Dhdh	2.10224	581	1.53823	392	2.88209	795	1.04766	245	1.02526	214	1.15654	254	1.48633e-06	-1.41171	down
ENSMUSG00000060572	Mfap2	3.28064	183	4.01767	207	3.39812	189	21.8287	1027	34.0589	1428	38.106	1687	2.08318e-18	2.67098	up
ENSMUSG00000033361	Prrg3	2.33789	720	1.51249	429	3.03383	932	5.09983	1326	7.95014	1842	10.0151	2450	6.54295e-05	1.32301	up
ENSMUSG00000029521	Chek2	2.12512	251	1.43787	157	2.4069	245	1.0053	101	0.852354	76	1.5135	140	0.00465373	-1.18253	down
ENSMUSG00000055809	Dnaaf3	2.63364	304	1.96166	209	2.2762	263	0.398895	39	0.490043	43	0.303153	28	2.69189e-12	-2.94289	down
ENSMUSG00000024222	Fkbp5	4.0098	738	8.28083	1405	16.9511	3114	53.4638	8326	50.3751	7017	60.1688	8844	1.50101e-06	2.12611	up
ENSMUSG00000028214	Gem	2.83957	296	2.61052	249	4.21958	439	4.84769	427	11.9679	939	11.9761	992	0.0068994	1.14513	up
ENSMUSG00000024044	Epb41l3	1.99299	416	1.75463	342	1.99174	363	1.41018	243	0.852012	130	1.11835	186	0.00403299	-1.15525	down
ENSMUSG00000032925	Itgbl1	3.08805	651	2.85933	554	5.46131	1150	31.8037	5399	41.0027	6450	59.6236	9913	3.81105e-26	3.09724	up
ENSMUSG00000031387	Renbp	3.01459	214	2.83232	189	4.83953	342	10.9053	675	9.10106	494	10.5047	587	0.000304571	1.13226	up
ENSMUSG00000022346	Myc	1.82211	215	4.53268	420	4.61429	533	15.2015	1352	12.3755	1082	17.0832	1370	4.23435e-05	1.57073	up
ENSMUSG00000070327	Rnf213	3.65614	3171	1.73395	1387	3.75178	3246	1.44807	1061	1.98081	1294	1.95634	1349	0.000583193	-1.17323	down
ENSMUSG00000028862	Map3k6	2.2333	502	5.00695	1038	10.2778	2306	12.6828	2409	23.6782	4009	24.5191	4383	0.00688959	1.41225	up
ENSMUSG00000012017	Scarf2	3.17505	551	3.2503	522	4.07865	723	9.85065	1431	9.42628	1221	11.8659	1671	3.08083e-07	1.1324	up
ENSMUSG00000040253	Gbp7	4.54538	1318	1.92436	517	4.81762	1390	1.8577	458	2.47466	542	2.44425	566	0.00389253	-1.13211	down
ENSMUSG00000037754	Ppp1r16b	2.24292	778	1.64495	505	2.23524	742	1.13627	333	0.989257	259	0.988775	273	6.40398e-06	-1.34993	down
ENSMUSG00000028572	Hook1	2.2271	638	1.56567	414	2.36579	677	1.70396	412	0.707522	153	0.916403	209	0.0088016	-1.27046	down
ENSMUSG00000018604	Tbx3	2.93739	747	1.74733	414	3.9077	980	1.2508	274	1.96241	379	2.08801	428	0.00279311	-1.08234	down
ENSMUSG00000046314	Stxbp6	1.85201	438	2.1282	464	3.67788	867	1.18211	236	1.52067	271	1.52785	287	0.000133224	-1.25524	down
ENSMUSG00000020325	Fstl3	2.85347	290	4.97691	466	5.06043	513	47.2128	4045	70.4456	5380	77.7842	6273	1.89263e-30	3.47761	up
ENSMUSG00000032224	Fam81a	2.00224	385	1.10456	196	1.9871	381	0.774014	126	0.400687	58	0.435538	67	2.72523e-05	-2.03863	down
ENSMUSG00000074476	Spc24	2.29123	164	1.06256	70	1.49067	111	0.559525	35	0.419971	23	0.767625	45	0.00162946	-1.88799	down
ENSMUSG00000032300	1700017B05Rik	2.84258	607	2.2767	453	3.52649	755	8.30483	1490	8.19041	1326	8.44927	1434	1.11641e-06	1.11425	up
ENSMUSG00000074652	Myh7b	2.58361	826	1.16317	343	3.7752	1205	0.13346	37	0.204208	50	0.231093	59	1.25323e-21	-4.09535	down
ENSMUSG00000019823	Mical1	2.78087	514	2.10861	360	3.39518	619	14.5579	2274	13.5121	1881	17.9649	2639	5.5732e-20	2.0645	up
ENSMUSG00000046070	Igfals	2.58507	352	1.6995	214	1.08866	148	0.507572	59	0.36239	38	0.202835	22	1.14665e-05	-2.73946	down
ENSMUSG00000051041	Olfml1	2.8283	248	1.51653	123	3.54449	310	10.4963	776	8.0488	530	10.7212	746	4.82328e-05	1.49675	up
ENSMUSG00000033405	Nudt15	1.42528	265	1.40951	242	1.62503	302	0.315487	50	0.659858	93	0.840107	125	8.01545e-05	-1.74692	down
ENSMUSG00000015957	Wnt11	1.75626	201	1.96747	190	2.11528	238	3.43068	340	7.69562	559	6.18543	590	0.00200914	1.10256	up
ENSMUSG00000005611	Mrvi1	2.50242	805	1.4789	439	3.1194	925	1.06768	290	1.26064	306	1.59814	347	2.54057e-05	-1.30524	down
ENSMUSG00000052776	Oas1a	4.64654	455	2.69268	243	4.26371	416	1.57906	131	2.67076	197	2.37262	185	0.00149569	-1.23602	down
ENSMUSG00000042272	Sestd1	2.2667	1057	2.39553	1023	3.61301	1372	7.49269	2451	9.53597	2653	9.33277	3039	3.17298e-08	1.10471	up
ENSMUSG00000025555	Farp1	2.64294	670	1.33971	313	2.93858	743	6.17424	1322	5.44352	1039	7.25647	1463	0.00257301	1.04531	up
ENSMUSG00000020591	Ntsr2	1.6187	118	2.8184	203	1.73345	136	0.825156	55	0.987095	53	0.316271	20	0.00320284	-1.99176	down
NLC	NLC	521.408	21551	535.099	20394	510.706	21067	1430.66	49967	1642.15	51126	1606.18	52799	2.76149e-07	1.13732	up
ENSMUSG00000022178	Ajuba	1.79001	316	1.89051	308	2.7484	484	3.37819	503	7.31489	971	8.30348	1164	0.00479228	1.12302	up
ENSMUSG00000072969	Armcx5	1.58756	229	1.81939	242	1.93219	278	6.17547	753	4.8026	522	5.18157	594	0.00019014	1.18061	up
ENSMUSG00000019774	Mtrf1l	2.80343	377	2.47421	307	2.91452	391	1.12289	128	1.86265	189	1.94674	208	0.000639544	-1.17528	down
ENSMUSG00000005087	Cd44	2.44668	592	3.81979	996	5.67332	1259	10.0571	2176	12.4632	2516	12.7509	2616	0.000271662	1.22884	up
ENSMUSG00000040247	Tbc1d10c	1.51846	139	2.1213	179	1.42723	130	0.74422	58	0.752693	52	0.493089	36	0.00104081	-1.78048	down
ENSMUSG00000070371	Prss36	1.53088	240	2.34242	232	2.5034	249	0.570608	77	0.893903	107	1.82795	157	0.00321412	-1.24559	down
ENSMUSG00000035671	Zswim4	1.84364	443	2.12868	471	2.65276	636	6.27858	1273	8.36327	1511	10.8358	2068	1.47443e-08	1.50522	up
ENSMUSG00000022887	Masp1	1.74389	229	3.88443	468	3.55881	479	41.5524	4673	14.8782	1658	16.717	1957	1.15951e-07	2.67943	up
ENSMUSG00000072640	Lyrm9	1.93647	795	1.16871	414	1.70994	682	1.24842	281	0.497989	103	0.631139	143	5.30972e-05	-1.95771	down
ENSMUSG00000031161	Hdac6	2.14444	461	2.89893	575	3.18945	677	8.92585	1622	5.70864	908	7.58846	1275	0.00377148	1.01071	up
ENSMUSG00000031728	Zfp821	2.11931	230	2.29932	225	2.91816	306	6.61033	594	8.90435	725	9.72316	809	3.05846e-07	1.35113	up
ENSMUSG00000035049	Rrp12	2.88028	646	2.26075	467	4.26882	955	5.17955	981	12.0755	2038	14.6285	2606	0.00129787	1.33012	up
ENSMUSG00000067825	Pex26	1.55795	327	1.336	250	1.7559	357	0.746724	134	0.91319	147	1.19027	192	0.000438436	-1.11762	down
ENSMUSG00000032062	2310030G06Rik	1.65742	109	3.02346	182	3.70758	242	6.16009	340	9.80171	482	10.2595	532	0.00416107	1.21382	up
ENSMUSG00000059401	Mamld1	1.4685	366	1.4228	327	2.09315	506	5.29656	1114	4.14472	754	5.06121	996	4.4589e-05	1.13549	up
ENSMUSG00000035279	Ssc5d	3.00003	677	2.56343	533	4.3576	981	5.21207	994	21.7352	3692	24.7875	4446	0.000183238	1.93618	up
ENSMUSG00000017692	Rhbdl3	1.7004	330	1.10921	199	2.16908	420	0.950095	156	0.740848	109	1.2207	189	0.00266412	-1.17603	down
ENSMUSG00000032265	Tent5a	2.30212	675	3.69468	998	6.22414	1813	9.63781	2386	14.0035	3091	15.7681	3581	0.000641321	1.27528	up
ENSMUSG00000047407	Tgif1	2.77755	231	3.71907	289	4.44982	332	10.7952	751	11.0227	657	13.2554	825	1.11974e-05	1.24496	up
ENSMUSG00000051124	Gimap9	2.50046	175	1.61655	107	2.24557	149	1.17111	72	0.817579	44	1.43646	80	0.00927426	-1.28119	down
ENSMUSG00000006395	Hyi	1.55973	76	1.867	77	4.1156	180	9.71861	360	8.5883	284	10.6692	374	0.000269544	1.5263	up
ENSMUSG00000020676	Ccl11	7.85543	441	1.58448	82	2.34784	132	0	0	0.379969	17	0.08993	5	2.38446e-06	-5.0043	down
ENSMUSG00000009535	Rnmt	1.9696	480	2.4963	553	2.92742	674	3.9276	857	6.96918	1287	8.77455	1755	0.00273461	1.03893	up
ENSMUSG00000059412	Fxyd2	2.39829	87	2.62452	82	2.81514	93	0.933737	26	0.842513	21	0.540916	15	0.000193865	-2.2091	down
ENSMUSG00000043811	Rtn4r	6.70101	674	1.33323	124	1.62367	163	0.336371	29	0.184929	14	0.08724	7	7.31471e-08	-4.3861	down
ENSMUSG00000055407	Map6	1.48436	215	1.99108	291	3.77946	513	8.82625	1202	8.42833	895	10.3631	1142	8.2122e-06	1.56524	up
ENSMUSG00000026643	Nmt2	2.44939	563	2.86649	612	4.38681	961	8.80359	1696	9.67556	1677	11.4895	2092	6.19951e-07	1.23491	up
ENSMUSG00000049878	Rlf	2.21664	756	2.18948	690	4.18681	1363	8.191	2364	7.3355	1800	8.28582	2249	0.000128072	1.09337	up
ENSMUSG00000072568	Fam84b	3.17965	918	1.25908	336	2.69612	777	1.09863	268	1.08473	236	1.54087	354	0.0011624	-1.35824	down
ENSMUSG00000037243	Zfp692	2.49706	243	2.12576	193	2.60493	254	1.52329	125	1.13669	85	1.01543	80	0.0008473	-1.37445	down
ENSMUSG00000034209	Rasl10a	1.83043	106	2.23663	119	1.42347	82	0.22741	12	0.166868	8	0.365277	17	3.37569e-07	-3.2509	down
ENSMUSG00000048279	Sacs	1.45153	1129	1.01972	731	2.01626	1549	2.06075	1354	5.57074	3260	5.74712	3529	0.0081591	1.1503	up
ENSMUSG00000032105	Pdzd3	2.05062	234	1.41654	149	1.59998	182	0.370445	36	0.503039	44	0.569446	52	2.32015e-07	-2.24471	down
ENSMUSG00000020657	Dnajc27	2.61225	620	1.60655	361	2.99185	708	0.89931	185	1.50887	266	1.60242	311	0.000324419	-1.26157	down
ENSMUSG00000031904	Slc7a6	1.89482	369	1.81397	326	2.05067	399	5.60592	922	9.07653	1331	8.68865	1344	7.93254e-09	1.57736	up
ENSMUSG00000050335	Lgals3	7.29548	510	53.9647	3535	32.1654	2246	201.845	12024	386.938	20594	415.797	23432	2.71367e-06	2.94505	up
ENSMUSG00000101389	Ms4a4a	3.64838	159	3.24451	130	16.6365	720	68.346	2504	25.0945	820	27.4476	947	0.00248364	2.09176	up
ENSMUSG00000025316	Banp	3.37027	506	3.79393	569	4.86247	795	1.91684	294	2.65355	316	2.65988	283	4.89832e-05	-1.18479	down
ENSMUSG00000041351	Rap1gap	1.79031	337	2.11741	386	3.04167	456	1.14025	137	0.234958	37	0.496804	67	6.4977e-06	-2.4264	down
ENSMUSG00000002870	Mcm2	2.24429	393	1.67155	270	2.25337	394	0.825739	122	1.08858	144	0.983909	137	1.77114e-06	-1.51538	down
ENSMUSG00000035184	Fam124a	2.50521	463	2.76235	470	3.53782	652	17.0089	2652	15.7123	2184	20.3042	2980	1.66472e-24	2.16864	up
ENSMUSG00000021752	Kctd6	3.12335	326	6.10947	483	4.43744	439	12.1744	895	13.7785	906	13.8578	1056	0.00179307	1.03023	up
ENSMUSG00000057614	Gnai1	1.20309	196	1.65707	249	1.69588	276	2.49861	344	6.30609	773	8.03408	1039	0.00274594	1.41593	up
ENSMUSG00000001520	Nrip2	2.47773	244	1.50055	116	1.32136	131	0.626524	47	0.868641	65	0.497257	39	0.00153601	-1.83261	down
ENSMUSG00000028717	Tal1	1.48154	260	1.31458	265	2.76013	481	1.0416	193	1.1248	186	0.827437	144	0.00927868	-1.03317	down
ENSMUSG00000037447	Arid5a	1.93513	509	3.37697	821	5.76327	1166	12.6261	2447	15.6231	2605	16.8459	2835	2.48956e-06	1.53902	up
ENSMUSG00000020926	Adam11	2.13233	565	1.74574	426	2.41414	638	0.87421	196	0.831351	165	1.21045	253	2.91769e-08	-1.54261	down
ENSMUSG00000042225	Ammecr1	1.63261	461	2.05668	535	3.11093	876	6.96264	1659	6.74694	1433	6.67483	1497	3.98257e-05	1.18736	up
ENSMUSG00000028194	Ddah1	1.22544	240	1.18219	213	1.44571	282	4.58855	757	6.94431	1022	8.74006	1357	1.79223e-11	1.94834	up
ENSMUSG00000023827	Agpat4	3.17291	316	3.01772	277	4.93119	489	6.49996	546	16.9655	1264	16.1294	1260	0.000833302	1.39195	up
ENSMUSG00000044734	Serpinb1a	1.42979	143	3.96353	358	4.77231	451	79.1172	6572	19.2511	1441	20.2832	1604	7.9931e-07	3.22963	up
ENSMUSG00000027996	Sfrp2	1.36841	143	1.95566	188	3.09578	321	2.28487	201	8.79225	688	21.8115	1802	0.00816357	1.88554	up
ENSMUSG00000031595	Pdgfrl	2.12532	171	2.33288	173	3.63997	292	6.564	446	25.6522	1552	32.5064	2076	1.36162e-06	2.54722	up
ENSMUSG00000006014	Prg4	4.38016	842	3.81057	752	4.26313	868	37.565	5249	50.0639	6636	49.486	6567	3.95876e-37	2.76356	up
ENSMUSG00000055633	Zfp580	2.17477	124	2.04774	108	2.57688	147	6.91684	328	5.88942	252	6.8326	308	0.000929134	1.09773	up
ENSMUSG00000063160	Numbl	2.12643	305	3.42727	453	4.24397	607	12.5639	1520	14.6113	1576	16.0028	1822	9.80667e-09	1.71976	up
ENSMUSG00000067931	Zfp948	1.57166	217	1.80721	230	2.51182	345	3.37554	393	6.22456	645	7.81847	856	0.00396042	1.12327	up
ENSMUSG00000029762	Akr1b8	4.09797	289	5.10101	332	5.34732	376	22.3045	1328	13.1109	696	16.871	945	6.16958e-05	1.43251	up
ENSMUSG00000031824	6430548M08Rik	2.42802	697	2.4377	646	4.3603	1249	6.32971	1535	10.642	2301	10.2869	2348	0.000242389	1.15461	up
ENSMUSG00000013921	Clip3	2.31044	390	2.21157	349	4.38887	726	7.36864	1063	9.9674	1281	11.8752	1614	1.70134e-05	1.33289	up
ENSMUSG00000032816	Igdcc4	2.04508	660	2.12411	647	2.58695	835	0.558687	156	0.821584	200	1.34708	347	5.81042e-07	-1.76453	down
ENSMUSG00000039239	Tgfb2	1.69205	449	7.87157	1926	6.68816	1771	16.1957	3505	38.3447	7590	44.4163	8843	0.000356243	2.09152	up
ENSMUSG00000047409	Ctdspl	1.50586	352	2.09562	460	2.33456	555	3.65492	735	5.94731	1067	7.60282	1440	0.00222986	1.09411	up
ENSMUSG00000047330	Kcne4	1.37686	190	1.37496	175	2.26862	312	3.11662	363	6.53503	679	7.67814	842	0.000983209	1.35714	up
ENSMUSG00000018537	Pcgf2	2.1113	178	1.52268	182	1.56392	202	4.15876	428	5.407	523	9.71334	737	1.16839e-05	1.42778	up
ENSMUSG00000042251	Pm20d1	1.0609	381	1.16052	376	1.16933	419	0.448526	136	0.103783	28	0.11202	32	5.39368e-05	-2.70976	down
ENSMUSG00000040152	Thbs1	4.36366	1324	3.76381	1053	7.74439	2345	66.6626	17084	46.3388	10586	65.1196	15707	6.84993e-27	3.10718	up
ENSMUSG00000054484	Tmem62	1.29852	192	2.24834	310	2.22816	335	4.54061	491	7.78597	798	9.21018	1024	0.00177546	1.30672	up
ENSMUSG00000001739	Cldn15	2.41198	233	2.02726	180	2.76482	266	10.1972	827	11.145	808	11.7627	900	1.05162e-14	1.77499	up
ENSMUSG00000047139	Cd24a	4.38052	413	2.29661	200	4.76131	448	58.7622	4661	27.7998	1973	37.4273	2796	1.89134e-14	3.05688	up
ENSMUSG00000026822	Lcn2	3.44327	165	2.52538	111	2.85463	136	64.6737	2594	38.0875	1362	29.4661	1113	1.88472e-17	3.49946	up
ENSMUSG00000028064	Sema4a	2.79569	446	2.13492	328	3.92586	625	1.25779	177	1.26855	159	1.35143	179	1.53712e-07	-1.54562	down
ENSMUSG00000031286	Glt28d2	2.26267	321	1.81817	238	1.89195	268	0.891921	107	1.31568	141	1.4744	167	0.00254692	-1.14804	down
ENSMUSG00000042359	Osbpl6	2.45905	702	1.11253	440	2.7119	682	0.476996	173	0.219276	71	0.213569	73	1.37598e-08	-2.63367	down
ENSMUSG00000039883	Lrrc17	1.78533	200	2.26854	234	3.62281	404	1.61242	153	1.45256	123	1.55537	139	0.00473142	-1.11757	down
ENSMUSG00000021130	Galnt16	2.12644	434	1.05025	213	2.60732	526	5.84484	1005	11.8725	1820	10.3034	1665	1.19432e-06	1.84644	up
ENSMUSG00000031939	Taf1d	2.61462	235	2.78628	200	4.8874	423	12.3313	707	10.7159	594	10.4133	750	0.000240079	1.16122	up
ENSMUSG00000022637	Cblb	1.76209	593	2.06649	652	3.35964	1052	6.80271	1697	7.89943	1951	9.98507	2496	1.93769e-06	1.29845	up
ENSMUSG00000041594	Tmtc4	1.38877	247	1.45471	231	1.91084	334	0.733585	110	0.44834	60	0.655816	93	6.31156e-06	-1.75453	down
ENSMUSG00000005533	Igf1r	1.50011	888	1.51993	830	2.02897	1199	5.24786	2624	4.9212	2194	6.01895	2833	5.64205e-10	1.26257	up
ENSMUSG00000032715	Trib3	1.42458	150	1.14451	111	2.19439	231	4.15759	370	5.84398	463	5.38032	450	0.000143127	1.28692	up
ENSMUSG00000046079	Lrrc8d	3.74108	748	2.4581	447	3.9179	796	5.05628	870	11.3488	1701	14.1419	2272	0.00541693	1.1517	up
ENSMUSG00000074264	Amy1	2.30296	211	4.70953	386	3.77761	344	0.613358	54	1.68962	128	1.71958	127	0.00083284	-1.77606	down
ENSMUSG00000041949	Tango6	1.21669	279	1.17228	248	1.48073	338	0.84758	164	0.580579	100	0.990746	181	0.00318493	-1.10081	down
ENSMUSG00000068335	Dok1	1.94322	187	1.48171	129	3.12367	297	8.17973	677	18.7798	1356	20.7555	1580	5.64205e-10	2.45876	up
ENSMUSG00000028017	Egf	1.40198	347	1.12597	245	1.16174	287	0.357406	75	0.194644	37	0.094313	19	1.1461e-06	-2.86213	down
ENSMUSG00000029321	Slc10a6	1.71867	190	2.4985	254	3.7236	410	16.0918	1498	13.6899	1136	15.2783	1339	3.14862e-11	2.10888	up
ENSMUSG00000037640	Zfp60	1.60856	418	1.17196	331	1.66134	481	0.366243	95	0.926749	214	1.09756	267	0.00769817	-1.23553	down
ENSMUSG00000045629	Sh3tc2	1.28578	303	1.11204	242	1.27338	299	0.513514	103	0.692923	123	0.874955	164	0.000314572	-1.26285	down
ENSMUSG00000009905	Kdsr	1.19493	342	1.73092	457	2.08198	595	3.19078	772	5.01269	1081	5.47047	1246	0.00257864	1.01574	up
ENSMUSG00000000693	Loxl3	2.31282	492	1.14232	224	2.12401	451	13.4502	2416	23.1161	3701	30.389	5137	7.91708e-19	3.14373	up
ENSMUSG00000072812	Ahnak2	1.70119	459	3.46502	778	3.46379	839	21.661	4341	9.58929	1872	13.086	2888	1.71133e-06	1.98605	up
ENSMUSG00000040690	Col16a1	1.89349	460	1.73563	398	4.17616	960	6.4747	1205	19.2043	3159	24.8342	4329	7.68301e-06	2.15748	up
ENSMUSG00000042826	Fgf11	2.47753	369	1.22736	179	1.56732	247	0.486834	65	1.30082	145	0.826261	104	0.0056213	-1.46714	down
ENSMUSG00000052676	Zmat1	1.73486	315	2.04663	331	1.95395	355	0.596232	92	0.639364	88	0.608419	89	2.83856e-10	-2.04121	down
ENSMUSG00000030793	Pycard	1.64954	326	1.88351	341	2.06001	406	0.774634	129	0.464383	69	0.548242	86	1.2529e-07	-2.05365	down
ENSMUSG00000031647	Mfap3l	1.63397	537	1.72355	520	1.67974	551	0.716667	199	0.520448	129	0.846092	222	1.47494e-07	-1.70923	down
ENSMUSG00000045573	Penk	4.55195	321	1.44352	101	2.39127	155	0.088823	6	0.658507	38	1.24406	75	0.00582994	-2.45615	down
ENSMUSG00000052085	Dock8	1.51363	614	1.16285	435	2.05423	831	0.775096	266	0.944939	289	1.03356	333	1.99397e-05	-1.1897	down
ENSMUSG00000027004	Frzb	3.12669	511	3.01456	454	4.46779	729	17.1623	2369	36.5677	4499	42.8881	5571	1.809e-16	2.74716	up
ENSMUSG00000044952	Kctd21	1.92339	296	1.62425	231	1.67803	258	0.527078	69	0.609576	71	0.764199	94	1.22072e-07	-1.90059	down
ENSMUSG00000029229	Chic2	1.46344	737	1.9866	922	2.00406	1007	4.53363	1927	5.82623	2208	5.88399	2354	1.31325e-05	1.13602	up
ENSMUSG00000028047	Thbs3	2.42259	401	1.87574	287	3.51245	580	7.00044	979	12.7772	1593	12.6472	1662	4.13471e-07	1.63623	up
ENSMUSG00000035385	Ccl2	8.06121	340	9.24846	360	8.60364	363	2.05631	74	2.64181	84	3.88044	131	1.79602e-08	-2.0486	down
ENSMUSG00000024270	Slc39a6	1.74295	351	3.07632	572	2.89177	582	6.19181	1054	28.9287	4378	34.264	5454	1.3282e-06	2.68142	up
ENSMUSG00000041734	Kirrel	1.79988	680	1.55942	543	2.85916	1071	6.80364	2158	6.60546	1878	8.73714	2609	1.51116e-08	1.42716	up
ENSMUSG00000047821	Trim16	2.20096	446	1.52537	285	2.40322	486	8.66917	1484	9.8274	1500	10.1524	1636	9.07298e-15	1.80828	up
ENSMUSG00000046618	Olfml2a	1.80174	522	1.48952	398	2.45	708	1.19085	292	0.985342	215	1.59888	368	0.001406	-1.0185	down
ENSMUSG00000041688	Amot	1.51031	545	1.22872	409	1.5392	482	2.65948	760	8.41561	2288	10.0253	2842	0.000102306	1.87458	up
ENSMUSG00000022177	Haus4	1.38333	114	1.33564	98	1.52897	126	5.00628	345	4.11096	255	3.72255	244	0.00177587	1.19477	up
ENSMUSG00000026786	Apbb1ip	2.7553	397	1.6108	214	3.67012	527	6.34383	771	8.83846	958	8.27296	947	0.000802726	1.14591	up
ENSMUSG00000046223	Plaur	1.92585	151	3.84677	278	2.68454	210	50.1474	3302	12.6196	741	10.9627	682	4.55654e-05	2.73371	up
ENSMUSG00000006154	Eps8l1	1.74798	332	1.30516	181	1.02343	151	0.836627	69	0.631883	74	0.460218	69	0.000514209	-1.80932	down
ENSMUSG00000025889	Snca	8.44562	547	3.10812	189	6.5885	429	2.07583	115	3.07773	154	4.15225	217	0.00502158	-1.38293	down
ENSMUSG00000035352	Ccl12	4.63853	130	4.72276	122	6.65823	186	0.970871	23	2.50909	53	3.06897	68	0.00197368	-1.74009	down
ENSMUSG00000030762	Aqp8	3.02274	234	2.90833	207	1.05611	82	0.151416	10	0.172155	10	0.124243	8	1.2303e-10	-4.42708	down
ENSMUSG00000003352	Cacnb3	1.70747	223	1.89674	228	3.07337	400	5.77115	639	6.75496	664	7.40471	768	5.76737e-05	1.17387	up
ENSMUSG00000093769	Hist2h3c1	2.07502	197	2.07791	182	1.22696	116	3.85213	309	9.0539	647	7.60677	574	0.00397425	1.44316	up
ENSMUSG00000022102	Dok2	2.07279	193	2.2034	190	4.86115	452	0.964494	76	0.50733	36	1.05545	79	1.00259e-05	-2.22	down
ENSMUSG00000021250	Fos	1.07071	118	2.18377	221	2.72215	297	10.2015	943	6.44471	531	5.38189	468	0.00267889	1.50183	up
ENSMUSG00000048807	Slc35e4	1.94561	309	1.94135	284	3.01229	477	9.02162	1210	15.2334	1821	14.3909	1816	1.94051e-13	2.06692	up
ENSMUSG00000024529	Lox	1.75779	403	2.15097	460	2.45622	560	112.56	21542	157.006	27172	188.027	34095	4.50977e-134	5.7163	up
ENSMUSG00000021367	Edn1	1.6824	187	1.53149	157	3.1282	347	9.79024	918	11.0169	921	11.3826	1005	6.01724e-11	1.95156	up
ENSMUSG00000028369	Svep1	1.90922	1152	1.74851	973	3.55186	2138	5.34373	2724	11.3699	5165	15.5775	7472	1.64515e-05	1.74094	up
ENSMUSG00000043613	Mmp3	4.6209	432	2.03559	176	2.68635	251	48.4916	3828	66.9013	4707	65.9004	4896	5.76469e-28	3.83021	up
ENSMUSG00000051705	Senp8	1.69707	311	1.30551	227	1.28224	237	0.598836	97	0.691594	88	0.43257	66	3.20193e-05	-1.76477	down
ENSMUSG00000028840	Zfp593	1.39225	144	1.90044	182	1.88931	195	3.48717	305	4.71763	368	6.27612	517	0.00600989	1.03106	up
ENSMUSG00000042249	Grk3	1.71723	582	1.2087	372	1.3375	453	4.23552	1195	4.09404	1014	3.87918	1018	0.000647024	1.06134	up
ENSMUSG00000047281	Sfn	1.73426	146	2.87061	222	1.73073	145	10.1335	717	24.8887	1569	28.3251	1885	6.58302e-10	2.82142	up
ENSMUSG00000029504	Ddx51	1.54601	389	1.14985	267	1.58651	398	0.756769	161	0.759002	144	1.11267	223	0.000555208	-1.13535	down
ENSMUSG00000072825	Cep170b	1.10579	381	1.32089	420	2.78503	929	3.55738	942	7.84631	1792	9.46369	2333	0.0010613	1.45258	up
ENSMUSG00000015027	Galns	1.55507	207	1.51428	186	2.64113	338	9.36963	995	8.44761	841	8.01727	846	3.32952e-10	1.77551	up
ENSMUSG00000034848	Ttc21b	1.27309	294	1.10206	236	1.22302	283	0.70859	139	0.773332	135	0.536382	99	0.00131279	-1.25086	down
ENSMUSG00000081058	Hist2h3c2	1.51717	81	1.63437	80	1.09841	58	6.66166	298	8.37233	334	12.7283	536	1.96334e-07	2.22234	up
ENSMUSG00000026676	Ccdc3	1.43539	199	1.05199	135	1.31964	183	0.540668	64	0.868271	91	0.684014	76	0.00294107	-1.28944	down
ENSMUSG00000070047	Fat1	1.32394	1014	1.35509	955	2.35198	1801	4.64469	3002	7.42611	3927	8.46971	5104	7.03737e-08	1.5633	up
ENSMUSG00000035373	Ccl7	8.33557	347	6.69511	257	9.57381	397	0.321168	12	1.60745	51	2.04355	68	1.54237e-07	-3.07721	down
ENSMUSG00000051341	Zfp52	1.3931	222	1.89967	266	2.76187	428	4.45658	609	11.5081	1337	13.5144	1684	1.75609e-05	1.85923	up
ENSMUSG00000005667	Mthfd2	1.56166	169	1.43994	141	1.7679	177	3.98463	365	7.27942	568	4.9993	430	0.000135968	1.35793	up
ENSMUSG00000040010	Slc7a5	1.38135	252	2.00471	338	2.4969	455	5.27601	814	11.058	1520	13.0541	1894	1.40262e-06	1.87572	up
ENSMUSG00000040177	2310057M21Rik	1.16092	401	1.59344	488	1.85858	572	2.65841	696	16.2663	3217	13.0584	3133	0.000116706	2.12023	up
ENSMUSG00000073643	Wdfy1	1.12897	250	1.91051	346	7.33328	1286	12.2717	1923	17.3845	2301	11.1607	1368	0.00776667	1.56526	up
ENSMUSG00000026778	Prkcq	1.29383	241	1.13047	194	1.30319	242	0.422536	67	0.427253	60	0.363014	54	5.96546e-08	-2.03373	down
ENSMUSG00000043065	Spice1	1.24794	300	1.31148	291	1.92077	460	0.910372	185	0.727502	132	0.997951	191	0.000390042	-1.17086	down
ENSMUSG00000039701	Usp53	1.13614	366	1.5453	458	2.02286	638	3.32878	901	28.8786	6939	30.3542	7664	2.70964e-07	3.26468	up
ENSMUSG00000021120	Pigh	3.31326	408	1.70316	196	2.076	254	0.675495	70	1.00666	95	1.51884	148	0.00101045	-1.6144	down
ENSMUSG00000060512	0610040J01Rik	2.1427	223	1.261	122	1.23478	129	0.515947	46	0.26868	10	0.233931	20	8.93775e-05	-2.78848	down
ENSMUSG00000026204	Ptprn	1.21278	224	2.54811	434	1.49	275	10.2583	1598	11.1202	1544	16.1299	2365	3.96199e-09	2.35384	up
ENSMUSG00000019828	Grm1	3.10738	1024	1.66822	552	2.63163	756	0.80672	227	0.126926	35	0.094462	28	6.04991e-05	-3.11108	down
ENSMUSG00000070873	Lilra5	2.14099	235	1.3746	139	2.63523	288	0.926933	86	1.25506	104	1.35708	119	0.00274594	-1.20521	down
ENSMUSG00000035356	Nfkbiz	1.01614	217	1.52629	301	2.18183	410	2.28223	412	7.23188	1025	6.96202	1042	0.00679149	1.28514	up
ENSMUSG00000019796	Lrp11	1.47718	258	2.00729	326	1.98048	346	2.48926	347	7.32456	970	10.8243	1506	0.00920091	1.42414	up
ENSMUSG00000024118	Tedc2	1.09367	123	1.19529	116	1.1751	132	1.96058	187	6.6671	535	6.98852	624	0.00112596	1.70057	up
ENSMUSG00000037731	Themis2	2.00424	321	1.97478	291	2.53028	404	1.31667	178	1.54384	186	1.33744	170	0.000575841	-1.05009	down
ENSMUSG00000041132	N4bp2l1	1.08647	99	1.3175	105	2.19822	197	9.2324	655	8.25896	526	6.98917	485	4.38958e-08	1.9639	up
ENSMUSG00000053985	Zfp14	1.2747	226	1.21334	198	1.57817	244	0.899934	133	0.645841	87	1.03298	146	0.00901778	-1.01642	down
ENSMUSG00000039131	Gipc2	1.23578	103	1.8705	143	1.2709	105	4.39382	308	5.86712	366	6.92136	456	0.000245604	1.50238	up
ENSMUSG00000053063	Clec12a	1.56723	204	3.41428	409	4.4097	572	0.270639	29	1.28161	126	1.66578	172	0.00382706	-2.00228	down
ENSMUSG00000055546	Timd4	1.78129	201	1.50901	157	2.08237	235	0.020863	2	0.277396	24	0.163718	15	3.17925e-08	-3.97074	down
ENSMUSG00000038903	Ccdc68	1.17273	99	1.52815	119	1.37184	115	6.96504	494	4.02265	255	3.9785	266	0.00202753	1.46349	up
ENSMUSG00000027188	Pamr1	1.09775	164	2.12805	292	2.84953	423	8.29239	1041	17.7656	1988	27.4224	3240	8.15825e-09	2.68982	up
ENSMUSG00000021702	Thbs4	1.29456	215	2.73793	419	2.75589	457	12.5153	1754	275.603	34430	278.213	36697	9.52129e-07	5.89836	up
ENSMUSG00000029304	Spp1	1.9462	152	2.92482	198	5.34097	394	97.0599	6100	12.5928	700	14.8717	885	0.00544158	3.30815	up
ENSMUSG00000035189	Ano4	1.09468	217	1.22374	227	1.35285	256	0.497303	90	0.696727	96	0.721944	102	4.16095e-05	-1.42526	down
ENSMUSG00000022754	Tmem45a	2.76402	388	2.53747	328	3.23068	452	5.39414	639	11.1263	1174	10.2039	1137	0.000439066	1.20536	up
ENSMUSG00000061086	Myl4	1.47014	71	2.41389	104	1.63091	77	7.04818	281	19.0685	657	41.9867	1550	2.52426e-07	3.07848	up
ENSMUSG00000039982	Dtx4	1.9814	593	1.13489	313	1.97212	589	5.07278	1282	4.1297	931	5.71317	1359	0.00032483	1.13804	up
ENSMUSG00000039960	Rhou	1.28599	225	2.39299	386	2.5892	452	5.17131	764	8.63978	1138	11.4146	1588	0.00011636	1.56012	up
ENSMUSG00000022868	Ahsg	1.55609	120	2.14226	153	6.23012	479	20.6865	1346	39.6791	2301	40.8058	2494	5.64205e-10	2.97686	up
ENSMUSG00000038451	Spsb2	1.82476	120	4.30276	256	3.69933	242	6.58735	352	15.2702	717	17.8617	894	0.00381891	1.4944	up
ENSMUSG00000044968	Napepld	1.64395	328	1.41398	268	2.0236	400	3.53591	585	5.44056	804	6.14696	979	0.000165378	1.11732	up
ENSMUSG00000051721	Wdcp	1.84945	409	1.1791	235	1.40696	298	1.07903	167	0.716447	98	1.04114	156	0.00206146	-1.30838	down
ENSMUSG00000036745	Ttll7	2.47064	566	2.11105	649	2.85011	794	5.89561	1736	5.59844	1274	7.20262	1521	0.000138222	1.03743	up
ENSMUSG00000001131	Timp1	3.81577	165	7.5204	315	6.23663	285	24.9196	951	36.6227	1230	34.2015	1216	9.71501e-08	1.98979	up
ENSMUSG00000030772	Dkk3	1.30542	228	3.42946	551	3.34642	582	17.7599	2615	36.6253	4806	48.8597	6770	1.37029e-12	3.2149	up
ENSMUSG00000039470	Zdhhc2	1.14658	202	2.05568	333	1.73905	305	3.09867	460	5.77885	764	7.27847	1015	0.0050053	1.23769	up
ENSMUSG00000020614	Fam20a	1.71703	252	1.11692	136	1.83621	250	8.15163	908	6.92268	713	8.03826	904	5.42529e-10	1.86842	up
ENSMUSG00000050288	Fzd2	1.24797	238	1.70021	298	1.07544	204	5.84682	939	4.88959	700	5.82392	880	1.89774e-05	1.58283	up
ENSMUSG00000001349	Cnn1	2.14207	242	9.02603	975	3.97535	474	8.80757	903	303.008	27566	282.881	26671	0.00104435	4.79	up
ENSMUSG00000111709	Gm3776	2.5428	116	4.86367	204	2.93027	133	10.6296	408	12.4782	427	11.259	406	0.00500767	1.27063	up
ENSMUSG00000038624	Nepn	2.58863	235	1.15854	91	1.04363	85	0.270576	21	0.40647	29	0.431586	32	0.000186775	-2.49066	down
ENSMUSG00000046318	Ccbe1	1.07656	297	1.33032	338	2.9746	782	0.540351	126	0.445255	93	0.575415	126	4.00157e-07	-2.11926	down
ENSMUSG00000026479	Lamc2	1.08596	292	1.57365	390	1.49571	401	4.79276	1086	6.57553	1328	7.93628	1617	3.93971e-09	1.73767	up
ENSMUSG00000059089	Fcgr4	3.02341	197	1.61972	98	2.32061	151	9.34682	515	8.00111	393	6.60003	342	0.00118566	1.37118	up
ENSMUSG00000057722	Lepr	1.05728	304	1.36586	362	2.02043	579	0.693819	169	0.709766	154	0.810929	186	2.56054e-05	-1.40527	down
ENSMUSG00000029798	Herc6	1.44879	358	1.15013	263	1.63204	402	0.786815	165	0.794851	149	1.16037	229	0.00114789	-1.04874	down
ENSMUSG00000004939	Nmrk2	1.94536	188	12.7226	1128	7.28735	700	21.5931	1755	44.1376	3197	43.2616	3309	0.0051506	1.82678	up
ENSMUSG00000054855	Rnd1	1.39847	159	1.07923	115	1.68279	191	4.09801	378	4.4899	387	5.23668	461	1.12765e-05	1.27769	up
ENSMUSG00000045777	Ifitm10	1.19462	69	1.88091	105	1.22179	74	4.20404	214	5.3119	241	4.82568	239	0.005085	1.30792	up
ENSMUSG00000024087	Cyp1b1	2.54985	676	1.57545	369	3.44807	916	13.9742	3059	14.3747	2774	20.2288	4086	3.47125e-14	2.23965	up
ENSMUSG00000090124	Ugt1a7c	1.40064	235	1.55872	241	2.48533	417	6.91659	953	5.06603	638	4.07347	543	0.00321904	1.16472	up
ENSMUSG00000038742	Angptl6	1.47324	121	1.3926	106	1.68022	138	0.64822	45	0.40246	25	0.451387	30	9.49004e-05	-1.99741	down
ENSMUSG00000006731	B4galnt1	1.32316	165	1.02144	117	1.38644	172	3.64419	383	5.85428	548	7.07364	693	4.98988e-07	1.70127	up
ENSMUSG00000044206	Vsig4	3.20312	238	1.68507	116	3.65405	271	16.8011	1055	7.753	434	6.68084	395	0.00559259	1.51523	up
ENSMUSG00000037185	Krt80	1.12848	168	1.14575	157	2.46363	378	6.80915	923	5.68538	674	4.68406	598	0.000117582	1.57659	up
ENSMUSG00000078896	Zfp965	2.37356	112	1.01037	62	3.15867	153	0.691542	38	0.571397	25	1.14437	51	0.00503635	-1.62659	down
ENSMUSG00000035183	Slc24a5	1.2468	127	2.4036	225	1.04849	107	0.723581	62	0.580875	45	0.511966	42	0.00346535	-1.82692	down
ENSMUSG00000053687	Dpep2	1.26778	113	1.49836	122	2.16021	181	14.3383	1061	10.654	695	8.45366	582	1.84044e-10	2.38576	up
ENSMUSG00000019768	Esr1	313.439	103037	176.275	53433	165.525	54306	0.217123	61	0.466839	116	0.202637	53	1.43539e-128	-9.97113	down
ENSMUSG00000079362	Gm43302	5.54327	1239	1.88423	389	3.30581	738	1.14772	217	1.19487	202	0.537622	96	2.12599e-05	-2.29226	down
